# Supplementary material for: Rare Variants Association Analysis in Large-Scale Sequencing Studies at the Single Locus Level
Source: PLoS Comput Biol. 2016 Jun 29;12(6):e1004993. doi: 10.1371/journal.pcbi.1004993 (PMC4927097; doi:10.1371/journal.pcbi.1004993)
Supplement: S1 File — File “simulation_code.R” contains R code for simulations. SNPs used to generate phenotypes at n = 2000 are included as “snp.n2000.RData”. File “CoLaus_code.R” contains R code for the analysis of CoLaus data. (ZIP) [file pcbi.1004993.s011.zip]

Archive with 3 entries (3 files):
- CoLaus_code.R
- simulation_code.R
- snp.n2000.RData
