# Supplementary material for: Rare Variants Association Analysis in Large-Scale Sequencing Studies at the Single Locus Level
Source: PLoS Comput Biol. 2016 Jun 29;12(6):e1004993. doi: 10.1371/journal.pcbi.1004993 (PMC4927097; doi:10.1371/journal.pcbi.1004993)
Supplement: S1 File — File “simulation_code.R” contains R code for simulations. SNPs used to generate phenotypes at n = 2000 are included as “snp.n2000.RData”. File “CoLaus_code.R” contains R code for the analysis of CoLaus data. (ZIP) [file pcbi.1004993.s011.zip › CoLaus_code.R]

rm(list=ls()); set.seed(1)

# Load singe-locus p-values, provided in "single_locus_pvalues" Dataset S1.
#  It is computed from lm(y ~ variant + covariates) from CoLaus dataset with dbGaP Study Accession phs000145.v4.p2.
data = read.table("Dataset_S1/single_locus_pvalues.txt", header=TRUE)
p.values = data$p.values; names(p.values) = data$SNP

# declare parameters
alpha = 0.05
beta = 0.1
d = length(p.values)
max_nsignals=max(5000,.1*d)

cd = estimate.cd(d, alpha=alpha)

# Variant selection with Bonferroni and afnc
afnc.obj = AFNC(p.values, alpha, beta, cd=cd, c0=max_nsignals)

# FDR
sort.obj = sort(p.values, method="quick", index.return = TRUE); sortp_rv = sort.obj$x; sortp_id_rv = sort.obj$ix; names(sortp_rv)=names(p.values)[sortp_id_rv]
FDR_rv = 0; unifp = 1:d/d*alpha;
if (length(which(sortp_rv<=unifp))>0) { FDR_rv = max(which(sortp_rv<=unifp)) }
fdr = sortp_rv[1:FDR_rv]

cat("\n Selected by AFNC\n")
print(afnc.obj$afnc$p.value)

cat(sprintf("\n estimated signal proportion: \t %f", afnc.obj$signal.proportion))

cat(sprintf("\n estimated number of signals: \t %f\n", afnc.obj$number.signals))


cat("\n")

cat("\n Selected by FDR\n")
print(fdr)

cat("\n Selected by Bonferroni\n")
print(afnc.obj$bonferroni$p.value)
