# Supplementary material for: Rare Variants Association Analysis in Large-Scale Sequencing Studies at the Single Locus Level
Source: PLoS Comput Biol. 2016 Jun 29;12(6):e1004993. doi: 10.1371/journal.pcbi.1004993 (PMC4927097; doi:10.1371/journal.pcbi.1004993)
Supplement: S1 File — File “simulation_code.R” contains R code for simulations. SNPs used to generate phenotypes at n = 2000 are included as “snp.n2000.RData”. File “CoLaus_code.R” contains R code for the analysis of CoLaus data. (ZIP) [file pcbi.1004993.s011.zip › simulation_code.R]

rm(list=ls()); set.seed(1)

# Load library
library(AFNC)

# Simulation parameters
d = 25000   # Dimension
s = 50      # number of causal variants
sigma = 1   # noise level
nsim = 100    # number of Simulations
method = "Wald"

alpha = 0.05  # Type I error control
beta = 0.1   # Signal missing rate control

# Load SNPs data, generated based on COSI
load("snp.n2000.RData"); snps = snp_rv; rm("snp_rv")

# Control freq, moved into compute_samples.R
n = dim(snps)[1]          # number of samples
freq = colMeans(snps)/2   # minor allele frequencies (MAFs)

# Limit data to dimension p
snps = snps[,1:d]

# Compute cd for AFNC
max_nsignals=max(5000,0.1*d)
cd = estimate.cd(d, alpha=alpha)

# Causal variants
causal_snps = snps[,1:s]  # Causal snps
causal_idx = rep(FALSE, d); causal_idx[1:s] = TRUE  # Indicates which is causal
freq_causal = freq[1:50]  # MAFs of causal variants
C = c(0,0.25,0.5,1,1.5,2.5) # Effect size multipliers

# Loop over effect sizes
for (k in 1:length(C)) {
  # Sets effect size based on frequency
  effect_size = C[k]*abs(log(freq_causal, 10))

  # Saved parameters
  selected.bonferroni = array(FALSE, c(nsim,d))
  selected.fdr = array(FALSE, c(nsim,d))
  selected.afnc = array(FALSE, c(nsim,d))

  # Loop over simulations
  for(simI in 1:nsim) {
    # Generate continuous phenotypes from causal variants
    y = causal_snps%*%effect_size + rnorm(n, sd=sigma)

    # Compute test statistics
    obj = association.test(X=snps, y=y, method=method, trait="quantitative")
    test.stat = obj$test.stat; p.value = obj$p.value

    # Variant selection with bonferroni and afnc
    afnc.obj = AFNC(p.value, alpha, beta, cd=cd, c0=max_nsignals)

    # Save selection of variants
    selected.bonferroni[simI, afnc.obj$bonferroni$index] = TRUE
    selected.afnc[simI, afnc.obj$afnc$index] = TRUE

    # FDR
    sort.obj = sort(p.value, method="quick", index.return = TRUE); sortp_rv = sort.obj$x; sortp_id_rv = sort.obj$ix
    FDR_rv = 0; unifp = 1:d/d*alpha;
    if (length(which(sortp_rv<=unifp))>0) { FDR_rv = max(which(sortp_rv<=unifp)) }
    if(FDR_rv>0) selected.fdr[simI,sortp_id_rv[1:FDR_rv]] = TRUE
  }

  # Functions for computing sensitivity, specificity, and g-measure
  # Powers, 2011 Journal of Machine Learning Technologies
  sensitivity <- function(b, bTrue) { C = sum(b[bTrue!=0]!=0); return(C/sum(bTrue!=0) ) }
  specificity <- function(b, bTrue) { C = sum(b[bTrue==0]==0); return(C/sum(bTrue==0) ) }
  gmeasure <- function(b, bTrue) { return( sqrt(sensitivity(b, bTrue) * specificity(b, bTrue))) }
  typeIerror <- function(b, bTrue) { FP = sum(b[bTrue==0]!=0); TN = sum(b[bTrue==0]==0); return(FP/(FP + TN)) }

  # No causal variants
  if (C[k]==0) {
    typeI = c( median(apply(selected.afnc, 1, typeIerror, causal_idx)),
              median(apply(selected.fdr, 1, typeIerror, causal_idx)),
              median(apply(selected.bonferroni, 1, typeIerror, causal_idx)))
    sd = c( sd(apply(selected.afnc, 1, typeIerror, causal_idx)),
              sd(apply(selected.fdr, 1, typeIerror, causal_idx)),
              sd(apply(selected.bonferroni, 1, typeIerror, causal_idx)))
    result = data.frame(typeIerror=typeI, sd = sd, row.names=c("AFNC","FDR","Bonferroni"))
    names(result) = c("Empirical Type I error rate", "sderr")
  } else {
    # Compute median values of sensitivity, specificity, and g-measure
    sens = c( median(apply(selected.afnc, 1, sensitivity, causal_idx)),
              median(apply(selected.fdr, 1, sensitivity, causal_idx)),
              median(apply(selected.bonferroni, 1, sensitivity, causal_idx)))
    spec = c( median(apply(selected.afnc, 1, specificity, causal_idx)),
              median(apply(selected.fdr, 1, specificity, causal_idx)),
              median(apply(selected.bonferroni, 1, specificity, causal_idx)))
    gmeasure = c( median(apply(selected.afnc, 1, gmeasure, causal_idx)),
                  median(apply(selected.fdr, 1, gmeasure, causal_idx)),
                  median(apply(selected.bonferroni, 1, gmeasure, causal_idx)))

    # Print results
    result = data.frame(sensitivity=sens, specificity=spec, gmeasure=gmeasure, row.names=c("AFNC","FDR","Bonferroni"))
  }

  cat( sprintf("\n\n C=%f\n", C[k]) )
  print(result)
}
