# Supplementary material for: Rare Variants Association Analysis in Large-Scale Sequencing Studies at the Single Locus Level
Source: PLoS Comput Biol. 2016 Jun 29;12(6):e1004993. doi: 10.1371/journal.pcbi.1004993 (PMC4927097; doi:10.1371/journal.pcbi.1004993)
Supplement: S1 Dataset — Dataset “single_locus_pvalues.txt” contains variant-level p-values used in the analysis of the CoLaus data. Dataset “gene_level_pvalues.txt” contains gene-level p-values computed from the SKAT. (ZIP) [file pcbi.1004993.s012.zip]

Archive with 2 entries (2 files):
- gene_level_pvalues.txt
- single_locus_pvalues.txt
