# Supplementary material for: Rare Variants Association Analysis in Large-Scale Sequencing Studies at the Single Locus Level
Source: PLoS Comput Biol. 2016 Jun 29;12(6):e1004993. doi: 10.1371/journal.pcbi.1004993 (PMC4927097; doi:10.1371/journal.pcbi.1004993)
Supplement: S1 Dataset — Dataset “single_locus_pvalues.txt” contains variant-level p-values used in the analysis of the CoLaus data. Dataset “gene_level_pvalues.txt” contains gene-level p-values computed from the SKAT. (ZIP) [file pcbi.1004993.s012.zip › gene_level_pvalues.txt]

Chr	Gene	p-values
1	ADORA1	0.158806681
1	APCS	0.020179117
1	APH1A	0.001903517
1	CHRM3	0.248858518
1	CHRNB2	0.533893007
1	CNR2	0.138750875
1	CTSK	0.730464548
1	DYRK3	0.107982094
1	EVI5	0.739287693
1	FAAH	0.063311308
1	FH	0.469889016
1	FPGT	NA
1	HCRTR1	0.763451264
1	HTR6	0.348959259
1	NCSTN	0.868048040
1	NLRP3	0.034055482
1	NMNAT2	0.964989792
1	PSEN2	0.228736375
1	PTGS2	0.804875998
1	RORC	0.410767189
1	S1PR1	0.281771540
1	SDHB	0.674331341
1	SLC6A9	0.601658087
1	TNNI3K	0.537318652
2	CD28	0.133476759
2	DPP4	0.043610235
2	GPBAR1	0.833221088
2	IL1R1	0.877010802
2	IL8RB	0.863530229
2	ITGA4	0.339913089
2	ITGAV	0.643475276
2	NRXN1	0.535798111
2	RTN4	0.080328484
2	SCN9A	0.290608963
2	SP110	0.004137029
2	STK39	0.939031968
2	TACR1	0.617975302
2	TRPM8	0.003540227
2	ZAP70	0.063624536
3	ADIPOQ	0.547692203
3	CASR	0.604497433
3	CCR1	0.914370839
3	CCR3	0.476333352
3	CCR5	0.017508337
3	CCR9	0.218393639
3	DRD3	0.932725194
3	GHSR	0.137101442
3	GSK3B	0.073847854
3	HRH1	0.828334678
3	MME	0.386753442
3	OXTR	0.809542624
3	PIK3CA	0.725364086
3	PTH1R	0.957617071
3	TLR9	0.599161868
4	CCKAR	0.519343976
4	CXCL1	0.245240176
4	CXCL2	0.929529066
4	CXCL3	0.495523259
4	CXCL5	0.673873846
4	EDNRA	0.783493284
4	GABRA2	0.939229781
4	HHIP	0.746572614
4	IL8	0.964530839
4	PDE5A	0.113936529
4	TACR3	0.014892097
4	TRPC3	0.372690523
5	EGR1	0.135955484
5	FGF10	0.616210887
5	HTR1A	0.122089954
5	HTR4	0.645608719
5	IL13	0.569999684
5	IL4	0.646208898
5	IL5	0.812515455
5	IL7R	0.098063917
5	P4HA2	0.201398810
6	BRD2	0.280827116
6	GLP1R	0.884733661
6	HCRTR2	0.629527449
6	HTR1B	0.661015011
6	MAPK14	0.637926172
6	MCHR2	0.780872685
6	NFKBIL1	0.615652598
6	OPRM1	0.627357609
6	PLA2G7	0.567103036
6	PPARD	0.673010676
6	SIRT5	0.309930633
7	ABCB1	0.699689836
7	IL6	0.990072927
7	LEP	0.950489776
8	ADRB3	0.625533831
8	CHRNA6	0.948911550
8	IKBKB	0.291702048
8	KIAA1967	0.988879292
8	OPRK1	0.993228782
8	RIPK2	0.710160295
9	AL611925.27	NA
9	BRD3	0.800169549
9	CACNA1B	0.564687863
9	GRIN1	0.184643223
9	NTRK2	0.230655175
9	PTGES	0.145433024
9	PTGS1	0.493807570
9	SYK	0.080270245
9	TGFBR1	0.800648147
9	TLR4	0.298896983
10	ITGB1	0.729136193
10	KCNMA1	0.265488120
10	P4HA1	0.986669572
10	SCD	0.665476209
10	SIRT1	0.315617261
10	TACR2	0.628591357
11	CCKBR	0.327458143
11	CD3D	0.844617637
11	CD3E	0.608129440
11	CD3G	0.173698618
11	CHRM4	0.050202007
11	CNTN5	0.800530867
11	DPP3	0.767079585
11	DRD2	0.488308513
11	GRM5	0.818433876
11	IL18	0.468601597
11	LDHA	0.287846274
11	MMP12	0.045977635
11	MS4A1	0.261252400
11	SDHD	0.291659101
11	SIRT3	0.326352445
11	STIM1	0.518537484
11	TRPC6	0.549992608
12	BICD1	0.411066162
12	CAMKK2	0.134407072
12	CD4	0.812337710
12	GRIN2B	0.882651537
12	IL23A	0.886026901
12	KCNC2	0.353479202
12	LRRK2	0.531810679
12	METAP2	0.685425830
12	NIACR1	0.447487578
12	P2RX7	0.392804087
12	PRKAG1	0.391260255
12	SIRT4	0.627464895
12	TNFRSF1A	0.888049197
13	ALOX5AP	0.945115834
13	CYSLTR2	0.074788741
13	EDNRB	0.180537332
13	MLNR	0.284556737
13	SLC10A2	0.003836215
13	TNFSF11	0.353722242
14	BDKRB2	0.868722496
14	PSEN1	0.220747934
14	PTGDR	0.893504911
14	SLC10A1	0.783828721
15	ADAM10	0.674187198
15	APH1B	0.874002718
15	CHRNA3	0.894741062
15	CHRNA5	0.905119479
15	CHRNA7	0.300328471
15	GJD2	0.921512245
15	RORA	0.038327349
16	CLEC16A	0.090207077
17	CCL11	0.093291979
17	CCL7	0.196555722
17	CCL8	0.188340886
17	NLRP1	0.302978645
17	NOS2	0.908602639
17	NR1D1	0.347247955
17	P4HB	0.937858909
17	SIRT7	0.615721593
17	SLC6A4	0.743190668
17	TRPV1	0.615238448
17	UTS2R	0.352315399
18	CDH2	0.229437126
19	BRD4	0.322955411
19	C5AR1	0.576593143
19	ELANE	0.209951032
19	IL28B	0.029050802
19	JAK3	0.759937733
19	KCNN4	0.456307512
19	MAG	0.235562941
19	PDE4A	0.313088566
19	PSENEN	0.675140425
19	PTGER1	0.230118693
19	PTGIR	0.334509014
19	SIRT2	0.741764023
19	SIRT6	0.006681768
19	TBXA2R	0.802638762
19	TGFB1	0.856859845
20	CHRNA4	0.335065376
20	HRH3	0.281883301
20	MMP9	0.725068267
20	PYGB	0.395326129
21	APP	0.230001954
22	ADORA2A	0.419110596
22	AP000350.4	0.941053044
22	CYTSA	NA
22	MAPK11	0.967165294
22	MCHR1	0.852422259
22	MIF	0.445438199
22	OSM	0.291134153
22	SLC5A1	0.019087064
