# Supplementary material for: Rare Variants Association Analysis in Large-Scale Sequencing Studies at the Single Locus Level
Source: PLoS Comput Biol. 2016 Jun 29;12(6):e1004993. doi: 10.1371/journal.pcbi.1004993 (PMC4927097; doi:10.1371/journal.pcbi.1004993)
Supplement: S1 Dataset — Dataset “single_locus_pvalues.txt” contains variant-level p-values used in the analysis of the CoLaus data. Dataset “gene_level_pvalues.txt” contains gene-level p-values computed from the SKAT. (ZIP) [file pcbi.1004993.s012.zip › single_locus_pvalues.txt]

Chr	Gene	SNP	p-values
1	ADORA1	chr1_201326403	8.436729e-01
1	ADORA1	chr1_201327418	8.605070e-01
1	ADORA1	chr1_201327428	6.802134e-03
1	ADORA1	chr1_201327509	7.510083e-01
1	ADORA1	chr1_201362853	3.510048e-01
1	ADORA1	chr1_201362894	9.135603e-01
1	ADORA1	chr1_201363056	6.788471e-01
1	ADORA1	chr1_201363088	5.497695e-01
1	ADORA1	chr1_201363206	2.144654e-01
1	ADORA1	chr1_201363247	2.556544e-01
1	ADORA1	chr1_201363553	1.604143e-01
1	ADORA1	chr1_201363695	9.311256e-01
1	ADORA1	chr1_201364043	6.490144e-01
1	ADORA1	chr1_201364067	8.974221e-01
1	ADORA1	chr1_201364071	7.036897e-01
1	ADORA1	chr1_201364079	9.615455e-01
1	ADORA1	chr1_201364161	1.061024e-01
1	ADORA1	chr1_201364975	5.059487e-04
1	ADORA1	chr1_201400963	8.273407e-02
1	ADORA1	chr1_201400971	6.019050e-01
1	ADORA1	chr1_201401122	6.032316e-01
1	ADORA1	chr1_201401173	1.479961e-01
1	ADORA1	chr1_201401305	9.695280e-01
1	ADORA1	chr1_201401501	7.100954e-01
1	ADORA1	chr1_201401605	9.395613e-01
1	ADORA1	chr1_201401625	6.411891e-01
1	ADORA1	chr1_201401656	6.394861e-01
1	ADORA1	chr1_201401875	5.471859e-01
1	ADORA1	chr1_201401921	5.221579e-01
1	ADORA1	chr1_201402024	4.260542e-01
1	ADORA1	chr1_201402029	2.262583e-01
1	ADORA1	chr1_201402216	6.480432e-01
1	ADORA1	chr1_201402256	7.222381e-01
1	ADORA1	chr1_201402305	1.211748e-01
1	ADORA1	chr1_201402384	1.439752e-01
1	ADORA1	chr1_201402385	3.157735e-01
1	ADORA1	chr1_201402410	9.511283e-01
1	ADORA1	chr1_201402624	1.484729e-01
1	ADORA1	chr1_201402632	3.383553e-01
1	ADORA1	chr1_201402665	9.930914e-01
1	ADORA1	chr1_201402720	4.584219e-01
1	ADORA1	chr1_201402941	3.553448e-01
1	ADORA1	chr1_201403098	3.800872e-02
1	APCS	chr1_157824228	2.202777e-02
1	APCS	chr1_157824345	3.693269e-01
1	APCS	chr1_157824346	6.232582e-01
1	APCS	chr1_157824347	7.367021e-01
1	APCS	chr1_157824395	4.662832e-01
1	APCS	chr1_157824673	3.894323e-02
1	APCS	chr1_157824706	7.071506e-02
1	APCS	chr1_157824774	4.150618e-01
1	APCS	chr1_157824844	4.501071e-01
1	APCS	chr1_157825029	6.089525e-01
1	APCS	chr1_157825040	2.429044e-02
1	APCS	chr1_157825053	2.233637e-01
1	APCS	chr1_157825136	4.273012e-01
1	APCS	chr1_157825137	2.502617e-01
1	APCS	chr1_157825259	5.284647e-02
1	APH1A	chr1_148504675	6.762722e-02
1	APH1A	chr1_148504677	5.151696e-06
1	APH1A	chr1_148504814	5.967039e-01
1	APH1A	chr1_148505114	8.205519e-01
1	APH1A	chr1_148505197	2.682582e-01
1	APH1A	chr1_148505269	8.175274e-01
1	APH1A	chr1_148506054	3.358311e-02
1	APH1A	chr1_148506102	1.403100e-01
1	APH1A	chr1_148506271	6.911865e-01
1	APH1A	chr1_148506341	9.898629e-01
1	APH1A	chr1_148506346	8.240869e-01
1	APH1A	chr1_148506364	5.044851e-01
1	APH1A	chr1_148506368	5.392861e-01
1	APH1A	chr1_148506969	4.456360e-01
1	APH1A	chr1_148507846	1.252613e-01
1	APH1A	chr1_148507853	1.056176e-02
1	APH1A	chr1_148507946	9.126489e-01
1	APH1A	chr1_148507952	7.278150e-01
1	APH1A	chr1_148508053	4.122037e-01
1	APH1A	chr1_148508064	9.908633e-01
1	APH1A	chr1_148508073	3.036357e-01
1	CHRM3	chr1_237862120	9.844132e-01
1	CHRM3	chr1_237862176	3.429696e-01
1	CHRM3	chr1_237908145	6.639047e-01
1	CHRM3	chr1_237908248	4.853846e-01
1	CHRM3	chr1_238057245	6.777924e-01
1	CHRM3	chr1_238057278	3.601758e-01
1	CHRM3	chr1_238137407	5.486903e-01
1	CHRM3	chr1_238137450	9.623239e-01
1	CHRM3	chr1_238137451	1.157382e-01
1	CHRM3	chr1_238137456	2.349528e-01
1	CHRM3	chr1_238137496	3.028246e-01
1	CHRM3	chr1_238137533	7.004825e-01
1	CHRM3	chr1_238137543	9.190508e-03
1	CHRM3	chr1_238137567	3.807074e-02
1	CHRM3	chr1_238137677	4.312700e-02
1	CHRM3	chr1_238138225	3.755331e-01
1	CHRM3	chr1_238138271	2.138612e-01
1	CHRM3	chr1_238138433	5.264391e-01
1	CHRM3	chr1_238138475	4.987524e-01
1	CHRM3	chr1_238138526	1.633916e-01
1	CHRM3	chr1_238138614	9.746694e-01
1	CHRM3	chr1_238138663	5.781456e-01
1	CHRM3	chr1_238138677	2.691002e-01
1	CHRM3	chr1_238138726	8.048706e-01
1	CHRM3	chr1_238138945	2.843892e-01
1	CHRM3	chr1_238139204	6.169348e-01
1	CHRM3	chr1_238139339	7.897924e-01
1	CHRNB2	chr1_152806849	3.834676e-01
1	CHRNB2	chr1_152806931	1.557284e-01
1	CHRNB2	chr1_152807023	7.971668e-01
1	CHRNB2	chr1_152808574	8.539341e-01
1	CHRNB2	chr1_152808716	2.880237e-01
1	CHRNB2	chr1_152808754	6.385036e-01
1	CHRNB2	chr1_152808920	3.877729e-01
1	CHRNB2	chr1_152809431	1.614970e-01
1	CHRNB2	chr1_152809499	6.733218e-01
1	CHRNB2	chr1_152809511	9.339596e-01
1	CHRNB2	chr1_152809516	7.320305e-01
1	CHRNB2	chr1_152810345	8.601748e-01
1	CHRNB2	chr1_152810618	3.205821e-01
1	CHRNB2	chr1_152810851	7.030776e-01
1	CHRNB2	chr1_152810913	9.717811e-01
1	CHRNB2	chr1_152810981	1.129782e-01
1	CHRNB2	chr1_152811032	4.546845e-01
1	CHRNB2	chr1_152814839	1.237424e-01
1	CHRNB2	chr1_152814930	2.478044e-01
1	CHRNB2	chr1_152814949	2.995582e-01
1	CHRNB2	chr1_152815005	3.939950e-01
1	CHRNB2	chr1_152815008	5.074178e-01
1	CHRNB2	chr1_152815127	7.447566e-01
1	CHRNB2	chr1_152815176	3.120930e-02
1	CHRNB2	chr1_152815242	3.351323e-02
1	CHRNB2	chr1_152815263	4.858555e-01
1	CHRNB2	chr1_152815449	7.054490e-01
1	CHRNB2	chr1_152815520	2.209195e-01
1	CHRNB2	chr1_152815571	4.029177e-01
1	CHRNB2	chr1_152815582	6.057346e-01
1	CHRNB2	chr1_152815702	1.584508e-01
1	CHRNB2	chr1_152815837	5.556735e-02
1	CHRNB2	chr1_152815947	5.946557e-01
1	CHRNB2	chr1_152816049	5.666570e-01
1	CHRNB2	chr1_152816050	6.153583e-01
1	CHRNB2	chr1_152816164	7.167235e-01
1	CHRNB2	chr1_152816182	7.839913e-01
1	CHRNB2	chr1_152816203	3.104253e-01
1	CHRNB2	chr1_152816208	2.349528e-01
1	CHRNB2	chr1_152816266	6.256576e-01
1	CHRNB2	chr1_152816366	8.823955e-01
1	CHRNB2	chr1_152816443	5.249578e-01
1	CHRNB2	chr1_152816445	9.290290e-01
1	CHRNB2	chr1_152816462	4.696847e-01
1	CHRNB2	chr1_152816689	1.157382e-01
1	CHRNB2	chr1_152816711	5.568750e-01
1	CHRNB2	chr1_152816718	2.617772e-01
1	CHRNB2	chr1_152816794	3.750691e-01
1	CHRNB2	chr1_152816838	2.724970e-01
1	CHRNB2	chr1_152816884	1.413658e-02
1	CHRNB2	chr1_152816985	1.584508e-01
1	CHRNB2	chr1_152817034	5.005683e-01
1	CHRNB2	chr1_152817114	1.307100e-01
1	CHRNB2	chr1_152817115	9.697012e-01
1	CHRNB2	chr1_152817242	5.858388e-02
1	CHRNB2	chr1_152817394	1.129782e-01
1	CHRNB2	chr1_152817476	2.371906e-01
1	CHRNB2	chr1_152817503	3.360739e-01
1	CHRNB2	chr1_152817552	8.008365e-01
1	CHRNB2	chr1_152817569	7.760883e-01
1	CHRNB2	chr1_152817570	3.764363e-01
1	CHRNB2	chr1_152817576	6.271310e-01
1	CHRNB2	chr1_152817628	7.202436e-01
1	CHRNB2	chr1_152817661	6.746166e-01
1	CHRNB2	chr1_152817748	4.901975e-01
1	CHRNB2	chr1_152817755	6.198460e-02
1	CHRNB2	chr1_152817806	6.331565e-01
1	CHRNB2	chr1_152817815	8.191950e-01
1	CHRNB2	chr1_152817888	9.665520e-01
1	CHRNB2	chr1_152817892	2.727530e-01
1	CHRNB2	chr1_152817950	5.567244e-01
1	CHRNB2	chr1_152818030	4.122037e-01
1	CHRNB2	chr1_152818058	8.172756e-01
1	CHRNB2	chr1_152818239	6.588978e-01
1	CHRNB2	chr1_152818341	6.767504e-01
1	CHRNB2	chr1_152818442	9.217189e-01
1	CHRNB2	chr1_152818456	6.278834e-01
1	CHRNB2	chr1_152818523	1.462157e-01
1	CHRNB2	chr1_152818550	1.219121e-01
1	CHRNB2	chr1_152818583	4.318112e-01
1	CHRNB2	chr1_152818611	9.662542e-01
1	CHRNB2	chr1_152818644	4.210494e-02
1	CHRNB2	chr1_152818669	3.060882e-01
1	CHRNB2	chr1_152818680	6.937475e-01
1	CHRNB2	chr1_152818765	2.932197e-01
1	CHRNB2	chr1_152818771	9.628649e-01
1	CHRNB2	chr1_152818789	5.258920e-01
1	CHRNB2	chr1_152818886	8.594440e-01
1	CHRNB2	chr1_152819006	2.627899e-01
1	CNR2	chr1_24073008	9.074320e-01
1	CNR2	chr1_24073219	6.408284e-01
1	CNR2	chr1_24073342	4.557191e-01
1	CNR2	chr1_24073384	1.119371e-01
1	CNR2	chr1_24073462	3.758426e-01
1	CNR2	chr1_24073534	3.143948e-01
1	CNR2	chr1_24073697	3.893907e-01
1	CNR2	chr1_24073736	2.267812e-03
1	CNR2	chr1_24073841	3.161337e-01
1	CNR2	chr1_24073856	3.505260e-01
1	CNR2	chr1_24073901	1.628167e-01
1	CNR2	chr1_24074100	4.206609e-01
1	CNR2	chr1_24074267	8.137694e-01
1	CNR2	chr1_24074270	1.041388e-01
1	CNR2	chr1_24074298	1.679714e-01
1	CNR2	chr1_24074304	7.308610e-01
1	CNR2	chr1_24074366	3.979129e-01
1	CNR2	chr1_24074473	1.797072e-01
1	CNR2	chr1_24074498	8.615244e-01
1	CNR2	chr1_24074512	5.620446e-01
1	CNR2	chr1_24074562	1.407878e-01
1	CNR2	chr1_24074620	5.648461e-01
1	CNR2	chr1_24112306	3.788498e-01
1	CTSK	chr1_149035416	9.690698e-01
1	CTSK	chr1_149035496	3.034349e-01
1	CTSK	chr1_149035556	3.034349e-01
1	CTSK	chr1_149035568	2.911351e-01
1	CTSK	chr1_149035580	3.377862e-01
1	CTSK	chr1_149035726	9.271959e-01
1	CTSK	chr1_149035951	6.898427e-01
1	CTSK	chr1_149038236	9.545278e-01
1	CTSK	chr1_149038327	2.552834e-01
1	CTSK	chr1_149038346	8.570621e-01
1	CTSK	chr1_149038410	7.001542e-01
1	CTSK	chr1_149038701	7.107368e-01
1	CTSK	chr1_149038744	5.096304e-01
1	CTSK	chr1_149038753	6.676181e-01
1	CTSK	chr1_149043143	1.496118e-01
1	CTSK	chr1_149044921	2.358280e-02
1	CTSK	chr1_149044952	3.034349e-01
1	CTSK	chr1_149044966	3.930684e-01
1	CTSK	chr1_149045009	3.510048e-01
1	CTSK	chr1_149045276	5.498972e-01
1	CTSK	chr1_149045351	2.077660e-01
1	CTSK	chr1_149045736	4.632830e-01
1	CTSK	chr1_149045767	3.644046e-01
1	CTSK	chr1_149045898	1.906078e-01
1	CTSK	chr1_149045915	9.710796e-01
1	CTSK	chr1_149047384	6.719106e-01
1	CTSK	chr1_149047421	4.127271e-01
1	CTSK	chr1_149047465	5.994262e-01
1	DYRK3	chr1_204875692	8.893313e-02
1	DYRK3	chr1_204876048	7.391019e-01
1	DYRK3	chr1_204876903	2.234571e-01
1	DYRK3	chr1_204876974	3.129616e-02
1	DYRK3	chr1_204877642	8.526755e-01
1	DYRK3	chr1_204877773	6.696063e-01
1	DYRK3	chr1_204887613	1.343381e-01
1	DYRK3	chr1_204887892	2.021944e-01
1	DYRK3	chr1_204887930	7.506875e-01
1	DYRK3	chr1_204887976	5.405912e-01
1	DYRK3	chr1_204888064	1.964159e-02
1	DYRK3	chr1_204888071	4.117182e-03
1	DYRK3	chr1_204888103	8.748419e-01
1	DYRK3	chr1_204888192	2.949328e-01
1	DYRK3	chr1_204888230	3.505765e-01
1	DYRK3	chr1_204888340	3.895642e-01
1	DYRK3	chr1_204888575	7.408404e-01
1	DYRK3	chr1_204888590	8.542211e-01
1	DYRK3	chr1_204888685	9.891835e-01
1	DYRK3	chr1_204888777	6.512934e-01
1	DYRK3	chr1_204888784	6.363590e-01
1	DYRK3	chr1_204888971	5.498972e-01
1	DYRK3	chr1_204888995	3.046080e-01
1	DYRK3	chr1_204889040	6.331565e-01
1	DYRK3	chr1_204889179	1.953581e-01
1	EVI5	chr1_92747035	2.084812e-01
1	EVI5	chr1_92747101	1.072106e-02
1	EVI5	chr1_92747311	1.663300e-01
1	EVI5	chr1_92747324	5.980083e-01
1	EVI5	chr1_92747465	4.368830e-01
1	EVI5	chr1_92747587	4.356696e-02
1	EVI5	chr1_92747588	6.716621e-01
1	EVI5	chr1_92747638	4.763457e-01
1	EVI5	chr1_92747673	7.723084e-01
1	EVI5	chr1_92747703	7.107049e-01
1	EVI5	chr1_92747776	7.546664e-01
1	EVI5	chr1_92747779	6.614756e-01
1	EVI5	chr1_92747781	2.572378e-01
1	EVI5	chr1_92747793	7.152415e-01
1	EVI5	chr1_92747804	6.875129e-01
1	EVI5	chr1_92747893	8.760775e-01
1	EVI5	chr1_92747904	7.896055e-01
1	EVI5	chr1_92747915	9.651756e-01
1	EVI5	chr1_92748018	7.265696e-01
1	EVI5	chr1_92748159	3.728075e-02
1	EVI5	chr1_92748233	9.435762e-02
1	EVI5	chr1_92748453	5.466948e-01
1	EVI5	chr1_92748507	4.929757e-01
1	EVI5	chr1_92748511	3.461172e-01
1	EVI5	chr1_92748601	5.435777e-01
1	EVI5	chr1_92748753	8.815284e-01
1	EVI5	chr1_92748810	8.654374e-02
1	EVI5	chr1_92748831	7.390733e-01
1	EVI5	chr1_92748839	6.032316e-01
1	EVI5	chr1_92748864	7.500946e-01
1	EVI5	chr1_92748921	4.929757e-01
1	EVI5	chr1_92748941	6.187671e-01
1	EVI5	chr1_92749006	8.103890e-01
1	EVI5	chr1_92749093	1.924904e-01
1	EVI5	chr1_92749273	6.682607e-01
1	EVI5	chr1_92749319	7.916755e-01
1	EVI5	chr1_92749330	2.412257e-02
1	EVI5	chr1_92749355	6.385036e-01
1	EVI5	chr1_92749368	5.529714e-01
1	EVI5	chr1_92749411	5.653129e-01
1	EVI5	chr1_92749555	8.018920e-02
1	EVI5	chr1_92749765	1.593583e-01
1	EVI5	chr1_92749828	6.678686e-01
1	EVI5	chr1_92749831	6.669365e-01
1	EVI5	chr1_92749946	7.390733e-01
1	EVI5	chr1_92750069	2.291849e-01
1	EVI5	chr1_92750102	1.730219e-01
1	EVI5	chr1_92750103	9.336962e-01
1	EVI5	chr1_92750160	8.412254e-01
1	EVI5	chr1_92750237	5.567533e-01
1	EVI5	chr1_92750277	8.263412e-01
1	EVI5	chr1_92750491	7.122605e-01
1	EVI5	chr1_92750560	3.877322e-01
1	EVI5	chr1_92750577	1.442603e-01
1	EVI5	chr1_92750788	2.905507e-01
1	EVI5	chr1_92750944	9.681801e-01
1	EVI5	chr1_92750973	5.234568e-02
1	EVI5	chr1_92750979	6.905425e-01
1	EVI5	chr1_92751180	9.545278e-01
1	EVI5	chr1_92751202	7.695080e-01
1	EVI5	chr1_92751225	6.798683e-01
1	EVI5	chr1_92751292	7.278150e-01
1	EVI5	chr1_92751304	9.781997e-01
1	EVI5	chr1_92751469	5.486903e-01
1	EVI5	chr1_92751571	3.411923e-01
1	EVI5	chr1_92751582	8.966791e-01
1	EVI5	chr1_92751641	7.394824e-01
1	EVI5	chr1_92751679	9.359019e-01
1	EVI5	chr1_92751713	3.143948e-01
1	EVI5	chr1_92751919	2.371800e-01
1	EVI5	chr1_92751923	7.832404e-02
1	EVI5	chr1_92751991	6.480432e-01
1	EVI5	chr1_92752020	5.423816e-01
1	EVI5	chr1_92752151	9.934359e-01
1	EVI5	chr1_92801752	2.153517e-01
1	EVI5	chr1_92801833	6.175757e-01
1	EVI5	chr1_92843516	7.751820e-01
1	EVI5	chr1_92843522	4.879125e-02
1	EVI5	chr1_92843568	8.292762e-01
1	EVI5	chr1_92845680	4.397574e-01
1	EVI5	chr1_92845700	5.414361e-01
1	EVI5	chr1_92845707	4.171493e-01
1	EVI5	chr1_92845808	7.202436e-01
1	EVI5	chr1_92845828	4.633103e-01
1	EVI5	chr1_92845920	3.505260e-01
1	EVI5	chr1_92862295	7.598419e-01
1	EVI5	chr1_92862426	4.497527e-01
1	EVI5	chr1_92862438	8.488981e-01
1	EVI5	chr1_92862477	9.566200e-01
1	EVI5	chr1_92874325	5.607476e-01
1	EVI5	chr1_92874347	3.940476e-01
1	EVI5	chr1_92874458	9.817455e-01
1	EVI5	chr1_92904074	9.808154e-01
1	EVI5	chr1_92904099	2.143610e-01
1	EVI5	chr1_92915334	6.260132e-01
1	EVI5	chr1_92932428	3.377251e-02
1	EVI5	chr1_92933468	3.065386e-02
1	EVI5	chr1_92933614	3.143948e-01
1	EVI5	chr1_92935996	6.153583e-01
1	EVI5	chr1_92936055	5.810080e-01
1	EVI5	chr1_92936117	4.689236e-03
1	EVI5	chr1_92940275	8.601748e-01
1	EVI5	chr1_92941686	7.264824e-01
1	EVI5	chr1_92941726	8.137694e-01
1	EVI5	chr1_92942655	8.538491e-01
1	EVI5	chr1_92942664	3.741815e-01
1	EVI5	chr1_92942694	5.079012e-01
1	EVI5	chr1_92974802	8.624523e-01
1	EVI5	chr1_93030458	2.509594e-01
1	FAAH	chr1_46640304	1.785542e-02
1	FAAH	chr1_46640415	7.326683e-01
1	FAAH	chr1_46643426	1.262962e-01
1	FAAH	chr1_46643439	8.146075e-01
1	FAAH	chr1_46643626	5.123177e-02
1	FAAH	chr1_46643681	7.019473e-01
1	FAAH	chr1_46643789	9.688571e-01
1	FAAH	chr1_46643795	9.750397e-01
1	FAAH	chr1_46643840	6.802134e-03
1	FAAH	chr1_46643873	5.287539e-01
1	FAAH	chr1_46643996	1.616647e-01
1	FAAH	chr1_46644071	2.521224e-01
1	FAAH	chr1_46644300	7.764251e-02
1	FAAH	chr1_46644331	4.536924e-01
1	FAAH	chr1_46644652	7.764251e-02
1	FAAH	chr1_46646672	5.167624e-01
1	FAAH	chr1_46646673	7.764251e-02
1	FAAH	chr1_46646681	6.414392e-01
1	FAAH	chr1_46646688	5.793558e-01
1	FAAH	chr1_46646733	1.432876e-01
1	FAAH	chr1_46646833	7.764251e-02
1	FAAH	chr1_46646834	2.318168e-01
1	FAAH	chr1_46647311	7.784259e-01
1	FAAH	chr1_46648732	2.917187e-01
1	FAAH	chr1_46648797	3.104253e-01
1	FAAH	chr1_46649035	7.764251e-02
1	FAAH	chr1_46649075	7.764251e-02
1	FAAH	chr1_46649112	6.700272e-01
1	FAAH	chr1_46649116	7.764251e-02
1	FAAH	chr1_46649871	7.764251e-02
1	FAAH	chr1_46650380	1.207375e-01
1	FAAH	chr1_46650465	1.146252e-02
1	FAAH	chr1_46650472	7.764251e-02
1	FAAH	chr1_46650519	7.054490e-01
1	FAAH	chr1_46651287	9.402186e-01
1	FAAH	chr1_46651299	5.125591e-01
1	FAAH	chr1_46651490	7.764251e-02
1	FAAH	chr1_46651671	7.764251e-02
1	FAAH	chr1_46651682	7.764251e-02
1	FAAH	chr1_46651726	7.764251e-02
1	FAAH	chr1_46651790	6.241235e-01
1	FAAH	chr1_46651848	7.764251e-02
1	FAAH	chr1_46651869	5.854830e-01
1	FAAH	chr1_46651933	7.189873e-01
1	FAAH	chr1_46652021	6.993968e-01
1	FAAH	chr1_46652111	6.072045e-01
1	FAAH	chr1_46652129	2.892625e-01
1	FH	chr1_239727675	7.499519e-01
1	FH	chr1_239727699	5.397717e-01
1	FH	chr1_239727899	9.143790e-01
1	FH	chr1_239727906	9.384829e-01
1	FH	chr1_239730448	2.023070e-01
1	FH	chr1_239730525	5.086085e-01
1	FH	chr1_239730527	1.081040e-02
1	FH	chr1_239730547	8.399053e-01
1	FH	chr1_239732352	9.740592e-01
1	FH	chr1_239733955	2.487388e-01
1	FH	chr1_239733962	3.435359e-01
1	FH	chr1_239734207	1.454881e-01
1	FH	chr1_239734216	1.006505e-01
1	FH	chr1_239736120	6.448516e-01
1	FH	chr1_239738736	4.851630e-01
1	FH	chr1_239741873	8.680802e-01
1	FH	chr1_239741931	4.425940e-01
1	FH	chr1_239742115	8.784889e-01
1	FH	chr1_239743546	7.930880e-01
1	FH	chr1_239743558	1.818626e-01
1	FH	chr1_239743595	2.023070e-01
1	FH	chr1_239747151	7.011177e-01
1	FH	chr1_239749487	3.621298e-01
1	FH	chr1_239749593	9.740592e-01
1	FH	chr1_239749654	3.423893e-01
1	FH	chr1_239749656	4.835239e-01
1	FH	chr1_239749662	4.312700e-02
1	FH	chr1_239749678	6.358627e-01
1	HCRTR1	chr1_31855987	3.223298e-01
1	HCRTR1	chr1_31857258	3.854169e-01
1	HCRTR1	chr1_31857296	4.956838e-01
1	HCRTR1	chr1_31857309	5.123177e-02
1	HCRTR1	chr1_31857440	6.062890e-01
1	HCRTR1	chr1_31857448	8.358794e-01
1	HCRTR1	chr1_31857476	9.162342e-01
1	HCRTR1	chr1_31857490	2.465961e-01
1	HCRTR1	chr1_31857557	6.404560e-01
1	HCRTR1	chr1_31857610	7.867259e-01
1	HCRTR1	chr1_31857612	6.774505e-01
1	HCRTR1	chr1_31857738	7.345724e-01
1	HCRTR1	chr1_31857757	3.526858e-01
1	HCRTR1	chr1_31857797	1.334926e-01
1	HCRTR1	chr1_31857823	8.555608e-01
1	HCRTR1	chr1_31858994	6.715551e-01
1	HCRTR1	chr1_31859010	9.223999e-01
1	HCRTR1	chr1_31859022	3.701432e-01
1	HCRTR1	chr1_31859040	6.930789e-01
1	HCRTR1	chr1_31859122	5.461939e-02
1	HCRTR1	chr1_31859137	5.980083e-01
1	HCRTR1	chr1_31859151	3.532471e-01
1	HCRTR1	chr1_31859183	2.220541e-01
1	HCRTR1	chr1_31859295	6.408086e-01
1	HCRTR1	chr1_31859695	7.308793e-01
1	HCRTR1	chr1_31861752	2.068360e-03
1	HCRTR1	chr1_31861765	3.041852e-01
1	HCRTR1	chr1_31861770	2.441188e-01
1	HCRTR1	chr1_31861808	6.715551e-01
1	HCRTR1	chr1_31861815	6.599196e-01
1	HCRTR1	chr1_31861893	7.036897e-01
1	HCRTR1	chr1_31861917	1.854327e-01
1	HCRTR1	chr1_31861948	8.055380e-01
1	HCRTR1	chr1_31863175	9.211059e-01
1	HCRTR1	chr1_31863186	6.563674e-01
1	HCRTR1	chr1_31863202	9.062806e-01
1	HCRTR1	chr1_31863219	9.163835e-01
1	HCRTR1	chr1_31863303	9.901488e-01
1	HCRTR1	chr1_31864955	5.549883e-01
1	HCRTR1	chr1_31864986	6.136320e-01
1	HCRTR1	chr1_31865192	8.696756e-01
1	HCRTR1	chr1_31865287	2.652767e-01
1	HCRTR1	chr1_31865505	7.458827e-01
1	HCRTR1	chr1_31865507	7.414204e-01
1	HCRTR1	chr1_31865535	1.531343e-01
1	HTR6	chr1_19864608	1.157585e-02
1	HTR6	chr1_19865099	8.014075e-01
1	HTR6	chr1_19865142	6.588978e-01
1	HTR6	chr1_19865222	5.428953e-01
1	HTR6	chr1_19865295	8.378038e-01
1	HTR6	chr1_19865355	2.238507e-01
1	HTR6	chr1_19865376	6.175757e-01
1	HTR6	chr1_19865509	7.673918e-01
1	HTR6	chr1_19865541	4.535148e-01
1	HTR6	chr1_19877602	2.988422e-01
1	HTR6	chr1_19877621	8.137694e-01
1	HTR6	chr1_19877715	3.286665e-02
1	HTR6	chr1_19877720	7.366496e-02
1	HTR6	chr1_19877738	3.075126e-01
1	HTR6	chr1_19877739	9.001834e-01
1	HTR6	chr1_19877835	8.659375e-01
1	HTR6	chr1_19877963	3.515640e-01
1	HTR6	chr1_19877966	5.198798e-02
1	HTR6	chr1_19877980	1.496859e-02
1	HTR6	chr1_19877986	5.242563e-01
1	HTR6	chr1_19877995	8.018920e-02
1	HTR6	chr1_19878002	8.474894e-01
1	HTR6	chr1_19878114	6.828109e-01
1	HTR6	chr1_19878115	4.843502e-01
1	HTR6	chr1_19878121	9.228469e-01
1	HTR6	chr1_19878206	1.754525e-01
1	HTR6	chr1_19878248	6.018938e-01
1	HTR6	chr1_19878264	2.863541e-01
1	HTR6	chr1_19878276	7.382366e-01
1	HTR6	chr1_19878319	9.116936e-01
1	HTR6	chr1_19878374	7.333491e-01
1	HTR6	chr1_19878376	6.605829e-01
1	HTR6	chr1_19878400	3.741330e-01
1	HTR6	chr1_19878409	5.295233e-01
1	HTR6	chr1_19878421	6.699630e-01
1	HTR6	chr1_19878426	1.608623e-01
1	HTR6	chr1_19878441	6.367660e-01
1	HTR6	chr1_19878501	7.739119e-01
1	HTR6	chr1_19878530	5.814570e-01
1	NCSTN	chr1_158579828	8.215314e-01
1	NCSTN	chr1_158581209	2.816221e-01
1	NCSTN	chr1_158585572	3.658675e-01
1	NCSTN	chr1_158585579	6.551517e-01
1	NCSTN	chr1_158585998	7.229100e-01
1	NCSTN	chr1_158586492	8.377024e-01
1	NCSTN	chr1_158586507	6.750654e-01
1	NCSTN	chr1_158586542	8.176539e-01
1	NCSTN	chr1_158586549	6.982250e-01
1	NCSTN	chr1_158587763	4.695116e-01
1	NCSTN	chr1_158587805	9.332679e-01
1	NCSTN	chr1_158587816	4.157557e-01
1	NCSTN	chr1_158588192	1.292739e-01
1	NCSTN	chr1_158588259	4.127271e-01
1	NCSTN	chr1_158588563	5.948255e-01
1	NCSTN	chr1_158588584	1.770037e-01
1	NCSTN	chr1_158588627	7.816664e-01
1	NCSTN	chr1_158589292	1.584508e-01
1	NCSTN	chr1_158589413	9.738092e-01
1	NCSTN	chr1_158589418	5.395904e-01
1	NCSTN	chr1_158589683	3.917021e-01
1	NCSTN	chr1_158590551	7.349040e-01
1	NCSTN	chr1_158590581	3.166628e-01
1	NCSTN	chr1_158592028	8.387045e-01
1	NCSTN	chr1_158592049	4.238292e-01
1	NCSTN	chr1_158592062	6.621609e-01
1	NCSTN	chr1_158592164	6.621609e-01
1	NCSTN	chr1_158592257	6.528980e-01
1	NCSTN	chr1_158592297	4.765484e-01
1	NCSTN	chr1_158592646	1.316416e-01
1	NCSTN	chr1_158593018	2.509594e-01
1	NCSTN	chr1_158593419	3.728075e-02
1	NCSTN	chr1_158593516	1.542541e-01
1	NCSTN	chr1_158593694	9.433974e-01
1	NCSTN	chr1_158594839	8.685348e-02
1	NCSTN	chr1_158594881	7.763674e-01
1	NCSTN	chr1_158594889	9.873797e-01
1	NCSTN	chr1_158594927	2.110205e-01
1	NCSTN	chr1_158595052	7.189873e-01
1	NCSTN	chr1_158595082	6.506437e-01
1	NLRP3	chr1_245646057	5.471262e-01
1	NLRP3	chr1_245646062	4.399387e-01
1	NLRP3	chr1_245646090	9.505648e-01
1	NLRP3	chr1_245646134	6.414392e-01
1	NLRP3	chr1_245646148	3.848822e-01
1	NLRP3	chr1_245646168	4.902974e-01
1	NLRP3	chr1_245648016	1.110431e-01
1	NLRP3	chr1_245648129	6.866659e-02
1	NLRP3	chr1_245648149	2.819339e-02
1	NLRP3	chr1_245648183	8.130695e-01
1	NLRP3	chr1_245648265	1.266894e-01
1	NLRP3	chr1_245648266	5.726739e-02
1	NLRP3	chr1_245648288	7.165607e-01
1	NLRP3	chr1_245648328	7.146624e-01
1	NLRP3	chr1_245648357	6.019050e-01
1	NLRP3	chr1_245648652	3.452337e-02
1	NLRP3	chr1_245648658	6.096105e-01
1	NLRP3	chr1_245648920	1.619645e-01
1	NLRP3	chr1_245648949	9.410920e-02
1	NLRP3	chr1_245649023	9.503877e-01
1	NLRP3	chr1_245653110	3.331944e-01
1	NLRP3	chr1_245653145	5.817546e-03
1	NLRP3	chr1_245653209	1.303337e-01
1	NLRP3	chr1_245653281	8.414008e-01
1	NLRP3	chr1_245653757	9.540651e-01
1	NLRP3	chr1_245653778	9.879038e-01
1	NLRP3	chr1_245653966	9.051579e-01
1	NLRP3	chr1_245654046	4.823088e-01
1	NLRP3	chr1_245654274	6.734666e-01
1	NLRP3	chr1_245654304	8.225464e-02
1	NLRP3	chr1_245654311	4.811358e-01
1	NLRP3	chr1_245654319	8.579754e-01
1	NLRP3	chr1_245654343	8.101642e-01
1	NLRP3	chr1_245654355	6.592407e-01
1	NLRP3	chr1_245654394	7.018628e-01
1	NLRP3	chr1_245654406	5.102759e-01
1	NLRP3	chr1_245654457	7.928516e-01
1	NLRP3	chr1_245654605	8.237845e-01
1	NLRP3	chr1_245654650	5.169853e-01
1	NLRP3	chr1_245654728	9.662542e-01
1	NLRP3	chr1_245654735	7.572059e-01
1	NLRP3	chr1_245654736	6.826480e-01
1	NLRP3	chr1_245654763	1.737667e-01
1	NLRP3	chr1_245654775	8.746702e-01
1	NLRP3	chr1_245654837	4.545920e-01
1	NLRP3	chr1_245654910	6.776697e-01
1	NLRP3	chr1_245655000	9.991519e-01
1	NLRP3	chr1_245655045	5.416917e-01
1	NLRP3	chr1_245655344	2.607650e-01
1	NLRP3	chr1_245655492	7.211196e-01
1	NLRP3	chr1_245655537	1.847837e-01
1	NLRP3	chr1_245659535	6.983551e-01
1	NLRP3	chr1_245659573	6.271310e-01
1	NLRP3	chr1_245664039	2.194744e-01
1	NLRP3	chr1_245664139	2.961737e-01
1	NLRP3	chr1_245665887	9.424905e-01
1	NLRP3	chr1_245665953	3.728075e-02
1	NLRP3	chr1_245666077	1.065708e-01
1	NLRP3	chr1_245666081	1.470945e-02
1	NLRP3	chr1_245673919	7.278150e-01
1	NLRP3	chr1_245674067	8.521519e-01
1	NLRP3	chr1_245674534	2.906270e-01
1	NLRP3	chr1_245674596	4.237083e-02
1	NLRP3	chr1_245674615	2.182650e-01
1	NLRP3	chr1_245674681	1.607437e-02
1	NLRP3	chr1_245674771	2.032291e-01
1	NLRP3	chr1_245678284	1.980762e-01
1	NLRP3	chr1_245678285	2.739549e-01
1	NLRP3	chr1_245678289	4.122037e-01
1	NLRP3	chr1_245678583	7.744734e-01
1	NLRP3	chr1_245678606	1.157382e-01
1	NLRP3	chr1_245678774	1.070098e-02
1	NLRP3	chr1_245678782	9.066984e-02
1	NLRP3	chr1_245678982	4.913492e-01
1	NMNAT2	chr1_181484008	5.302944e-01
1	NMNAT2	chr1_181484117	4.778900e-01
1	NMNAT2	chr1_181484125	4.654590e-01
1	NMNAT2	chr1_181484155	6.776181e-01
1	NMNAT2	chr1_181484190	1.307355e-01
1	NMNAT2	chr1_181484239	6.985507e-01
1	NMNAT2	chr1_181484298	6.178716e-01
1	NMNAT2	chr1_181484314	6.985507e-01
1	NMNAT2	chr1_181484359	5.984238e-01
1	NMNAT2	chr1_181484383	8.748419e-01
1	NMNAT2	chr1_181484391	2.795610e-01
1	NMNAT2	chr1_181484614	1.041388e-01
1	NMNAT2	chr1_181484653	7.313774e-02
1	NMNAT2	chr1_181484692	8.681985e-01
1	NMNAT2	chr1_181484950	2.777472e-01
1	NMNAT2	chr1_181485072	9.615455e-01
1	NMNAT2	chr1_181485153	7.256659e-01
1	NMNAT2	chr1_181485268	9.989822e-01
1	NMNAT2	chr1_181485343	4.642913e-01
1	NMNAT2	chr1_181485349	3.893907e-01
1	NMNAT2	chr1_181485440	8.363786e-01
1	NMNAT2	chr1_181485453	1.804465e-01
1	NMNAT2	chr1_181485475	4.170080e-01
1	NMNAT2	chr1_181485491	7.058839e-01
1	NMNAT2	chr1_181485511	3.509666e-01
1	NMNAT2	chr1_181485646	9.521025e-01
1	NMNAT2	chr1_181485705	4.343595e-02
1	NMNAT2	chr1_181485832	6.682353e-01
1	NMNAT2	chr1_181485840	8.812068e-01
1	NMNAT2	chr1_181485908	5.603562e-01
1	NMNAT2	chr1_181486065	8.288800e-01
1	NMNAT2	chr1_181486081	9.553661e-01
1	NMNAT2	chr1_181486182	3.726356e-01
1	NMNAT2	chr1_181486216	7.395441e-01
1	NMNAT2	chr1_181486446	5.682429e-01
1	NMNAT2	chr1_181486470	4.127271e-01
1	NMNAT2	chr1_181486490	5.751655e-01
1	NMNAT2	chr1_181486686	3.471606e-01
1	NMNAT2	chr1_181486753	6.887666e-01
1	NMNAT2	chr1_181486806	2.238507e-01
1	NMNAT2	chr1_181486821	8.807372e-01
1	NMNAT2	chr1_181486868	3.621667e-01
1	NMNAT2	chr1_181486927	5.248496e-01
1	NMNAT2	chr1_181486928	7.965945e-01
1	NMNAT2	chr1_181486959	8.392150e-01
1	NMNAT2	chr1_181487043	5.324763e-01
1	NMNAT2	chr1_181487053	7.480788e-02
1	NMNAT2	chr1_181487102	3.655000e-01
1	NMNAT2	chr1_181487165	4.659396e-01
1	NMNAT2	chr1_181487180	7.794368e-01
1	NMNAT2	chr1_181487273	7.922671e-01
1	NMNAT2	chr1_181487315	2.665216e-01
1	NMNAT2	chr1_181487402	6.985507e-01
1	NMNAT2	chr1_181487413	1.936480e-01
1	NMNAT2	chr1_181487432	7.319569e-01
1	NMNAT2	chr1_181487567	3.452337e-02
1	NMNAT2	chr1_181487636	1.114044e-01
1	NMNAT2	chr1_181487668	5.196413e-01
1	NMNAT2	chr1_181487669	1.517105e-01
1	NMNAT2	chr1_181487670	6.518813e-01
1	NMNAT2	chr1_181487671	9.661654e-01
1	NMNAT2	chr1_181487685	1.484729e-01
1	NMNAT2	chr1_181487690	9.739601e-01
1	NMNAT2	chr1_181487706	2.177947e-01
1	NMNAT2	chr1_181487748	6.895232e-01
1	NMNAT2	chr1_181487844	6.985507e-01
1	NMNAT2	chr1_181487969	9.521025e-01
1	NMNAT2	chr1_181488028	9.521025e-01
1	NMNAT2	chr1_181488256	5.312229e-02
1	NMNAT2	chr1_181488477	1.590216e-01
1	NMNAT2	chr1_181488501	2.892044e-01
1	NMNAT2	chr1_181496748	2.892044e-01
1	NMNAT2	chr1_181497103	5.179973e-01
1	NMNAT2	chr1_181514283	5.217860e-01
1	NMNAT2	chr1_181514319	1.758265e-01
1	NMNAT2	chr1_181519796	5.675191e-01
1	NMNAT2	chr1_181520493	6.517350e-01
1	NMNAT2	chr1_181520572	4.060131e-01
1	NMNAT2	chr1_181520593	8.710051e-01
1	NMNAT2	chr1_181522565	7.189873e-01
1	NMNAT2	chr1_181525837	8.462406e-01
1	NMNAT2	chr1_181525991	6.733218e-01
1	NMNAT2	chr1_181528571	8.775799e-01
1	NMNAT2	chr1_181528629	8.219796e-01
1	NMNAT2	chr1_181528638	9.846706e-01
1	NMNAT2	chr1_181528654	9.687245e-01
1	NMNAT2	chr1_181540407	8.228307e-01
1	NMNAT2	chr1_181654285	8.608064e-01
1	NMNAT2	chr1_181654387	2.420099e-01
1	PSEN2	chr1_225125631	9.047592e-02
1	PSEN2	chr1_225125637	3.323460e-01
1	PSEN2	chr1_225125688	9.255194e-01
1	PSEN2	chr1_225125693	2.273076e-01
1	PSEN2	chr1_225125731	7.907041e-01
1	PSEN2	chr1_225129689	7.151141e-01
1	PSEN2	chr1_225129711	2.541555e-01
1	PSEN2	chr1_225129731	7.068516e-01
1	PSEN2	chr1_225129813	7.585090e-01
1	PSEN2	chr1_225129852	6.929838e-01
1	PSEN2	chr1_225129881	4.616639e-01
1	PSEN2	chr1_225134923	2.394214e-01
1	PSEN2	chr1_225134932	6.946063e-02
1	PSEN2	chr1_225134953	7.515550e-01
1	PSEN2	chr1_225134958	5.504724e-01
1	PSEN2	chr1_225134963	7.012962e-02
1	PSEN2	chr1_225135021	4.354398e-01
1	PSEN2	chr1_225135095	4.081398e-01
1	PSEN2	chr1_225136258	7.108569e-01
1	PSEN2	chr1_225136402	2.932590e-01
1	PSEN2	chr1_225138006	8.379526e-01
1	PSEN2	chr1_225138052	1.913858e-01
1	PSEN2	chr1_225138071	6.946063e-02
1	PSEN2	chr1_225138072	8.738773e-01
1	PSEN2	chr1_225138094	8.680802e-01
1	PSEN2	chr1_225138098	3.351756e-01
1	PSEN2	chr1_225139831	8.407705e-02
1	PSEN2	chr1_225139859	3.359856e-01
1	PSEN2	chr1_225139871	3.540239e-01
1	PSEN2	chr1_225139894	7.650323e-01
1	PSEN2	chr1_225140043	8.226599e-01
1	PSEN2	chr1_225142436	7.079474e-01
1	PSEN2	chr1_225142497	1.466915e-01
1	PSEN2	chr1_225143219	1.140042e-01
1	PSEN2	chr1_225143276	2.408273e-01
1	PSEN2	chr1_225143294	1.568925e-01
1	PSEN2	chr1_225143342	7.591643e-01
1	PSEN2	chr1_225143349	3.403400e-02
1	PSEN2	chr1_225143410	2.371658e-01
1	PSEN2	chr1_225144309	5.595565e-01
1	PSEN2	chr1_225144314	2.892625e-01
1	PSEN2	chr1_225144361	2.234571e-01
1	PSEN2	chr1_225144364	2.585512e-01
1	PSEN2	chr1_225144432	1.797072e-01
1	PSEN2	chr1_225145720	9.290290e-01
1	PSEN2	chr1_225148307	3.170692e-01
1	PSEN2	chr1_225148407	3.395582e-01
1	PSEN2	chr1_225150141	1.081040e-02
1	PSEN2	chr1_225150193	4.965074e-01
1	PSEN2	chr1_225150209	7.006607e-01
1	PSEN2	chr1_225150281	3.612072e-01
1	PSEN2	chr1_225150439	6.393382e-01
1	PTGS2	chr1_184907662	2.971827e-01
1	PTGS2	chr1_184907729	1.454555e-01
1	PTGS2	chr1_184907754	2.502617e-01
1	PTGS2	chr1_184907981	3.901863e-01
1	PTGS2	chr1_184908034	3.901863e-01
1	PTGS2	chr1_184908221	9.940672e-01
1	PTGS2	chr1_184908292	8.600149e-01
1	PTGS2	chr1_184908313	2.077660e-01
1	PTGS2	chr1_184908480	7.687640e-01
1	PTGS2	chr1_184908525	3.503811e-01
1	PTGS2	chr1_184908734	3.036357e-01
1	PTGS2	chr1_184908796	4.325711e-01
1	PTGS2	chr1_184908862	9.866078e-01
1	PTGS2	chr1_184909132	3.960431e-01
1	PTGS2	chr1_184909227	6.317277e-01
1	PTGS2	chr1_184909246	1.237424e-01
1	PTGS2	chr1_184909430	3.703248e-01
1	PTGS2	chr1_184909573	6.019050e-01
1	PTGS2	chr1_184909610	6.205301e-01
1	PTGS2	chr1_184909675	2.862140e-01
1	PTGS2	chr1_184909898	7.534338e-01
1	PTGS2	chr1_184910124	1.779268e-01
1	PTGS2	chr1_184910252	4.060131e-01
1	PTGS2	chr1_184910350	6.776181e-01
1	PTGS2	chr1_184910353	9.533225e-01
1	PTGS2	chr1_184910391	1.503672e-01
1	PTGS2	chr1_184910410	5.827605e-01
1	PTGS2	chr1_184910426	8.305526e-01
1	PTGS2	chr1_184910551	3.591732e-01
1	PTGS2	chr1_184910564	9.901221e-01
1	PTGS2	chr1_184911035	4.425940e-01
1	PTGS2	chr1_184911092	4.245196e-01
1	PTGS2	chr1_184911103	7.572059e-01
1	PTGS2	chr1_184911124	5.751655e-01
1	PTGS2	chr1_184911701	9.744965e-01
1	PTGS2	chr1_184911900	2.502617e-01
1	PTGS2	chr1_184912219	3.391392e-01
1	PTGS2	chr1_184912292	9.744965e-01
1	PTGS2	chr1_184912294	3.203962e-02
1	PTGS2	chr1_184912474	8.477623e-01
1	PTGS2	chr1_184912478	9.571264e-01
1	PTGS2	chr1_184912490	5.369282e-01
1	PTGS2	chr1_184913565	1.859933e-01
1	PTGS2	chr1_184913992	8.760775e-01
1	PTGS2	chr1_184914208	2.420124e-01
1	PTGS2	chr1_184914842	6.460061e-01
1	PTGS2	chr1_184914852	6.271310e-01
1	PTGS2	chr1_184914966	2.652721e-01
1	PTGS2	chr1_184915032	2.839592e-01
1	PTGS2	chr1_184915110	2.957991e-01
1	PTGS2	chr1_184915997	8.424035e-02
1	PTGS2	chr1_184916036	6.655374e-01
1	PTGS2	chr1_184916094	6.741754e-01
1	PTGS2	chr1_184916142	1.158947e-01
1	RORC	chr1_150045212	3.200710e-01
1	RORC	chr1_150045271	6.693419e-01
1	RORC	chr1_150045428	3.569051e-01
1	RORC	chr1_150045433	7.146624e-01
1	RORC	chr1_150045499	1.111808e-01
1	RORC	chr1_150045526	1.550773e-02
1	RORC	chr1_150045539	4.928090e-01
1	RORC	chr1_150045611	9.454725e-01
1	RORC	chr1_150045642	2.041167e-01
1	RORC	chr1_150045689	3.046080e-01
1	RORC	chr1_150045761	4.456360e-01
1	RORC	chr1_150045769	8.069254e-01
1	RORC	chr1_150045799	2.991830e-01
1	RORC	chr1_150045819	2.096872e-01
1	RORC	chr1_150045866	6.733218e-01
1	RORC	chr1_150045969	2.397885e-01
1	RORC	chr1_150046324	6.458451e-01
1	RORC	chr1_150046410	2.173420e-01
1	RORC	chr1_150046430	6.766086e-01
1	RORC	chr1_150046433	3.679865e-01
1	RORC	chr1_150046442	5.392861e-01
1	RORC	chr1_150046485	6.259803e-01
1	RORC	chr1_150046512	4.858555e-01
1	RORC	chr1_150050429	9.764382e-01
1	RORC	chr1_150050438	1.041388e-01
1	RORC	chr1_150050480	4.044155e-01
1	RORC	chr1_150050571	5.242563e-01
1	RORC	chr1_150052047	7.029465e-01
1	RORC	chr1_150052197	1.749906e-01
1	RORC	chr1_150052294	8.153972e-01
1	RORC	chr1_150052296	7.584852e-01
1	RORC	chr1_150052392	3.680025e-01
1	RORC	chr1_150052656	1.251284e-01
1	RORC	chr1_150052664	1.282485e-01
1	RORC	chr1_150053628	2.428429e-01
1	RORC	chr1_150053792	2.368762e-01
1	RORC	chr1_150053833	2.892044e-01
1	RORC	chr1_150053843	2.889213e-01
1	RORC	chr1_150053974	5.551526e-01
1	RORC	chr1_150053981	6.715589e-01
1	RORC	chr1_150054020	2.108059e-01
1	RORC	chr1_150054070	3.758426e-01
1	RORC	chr1_150054075	6.275017e-01
1	RORC	chr1_150054228	6.144248e-01
1	RORC	chr1_150054247	5.636331e-01
1	RORC	chr1_150054335	4.538186e-01
1	RORC	chr1_150054386	2.781478e-03
1	RORC	chr1_150054534	2.899075e-01
1	RORC	chr1_150054544	7.211196e-01
1	RORC	chr1_150055809	9.787680e-01
1	RORC	chr1_150055864	8.586426e-01
1	RORC	chr1_150055875	2.256266e-01
1	RORC	chr1_150056307	6.338704e-01
1	RORC	chr1_150064983	7.211196e-01
1	RORC	chr1_150064996	6.542029e-01
1	RORC	chr1_150065005	3.393805e-01
1	RORC	chr1_150065018	5.843208e-01
1	RORC	chr1_150065056	2.389852e-01
1	RORC	chr1_150065145	6.041666e-01
1	RORC	chr1_150065176	3.065079e-02
1	RORC	chr1_150068584	3.510048e-01
1	RORC	chr1_150070837	9.163485e-01
1	RORC	chr1_150070851	2.218483e-01
1	RORC	chr1_150070960	9.897703e-01
1	S1PR1	chr1_101476985	4.654590e-01
1	S1PR1	chr1_101477160	3.897144e-01
1	S1PR1	chr1_101477165	3.062588e-01
1	S1PR1	chr1_101477268	3.800872e-02
1	S1PR1	chr1_101477791	2.381552e-01
1	S1PR1	chr1_101477840	8.472299e-01
1	S1PR1	chr1_101477986	3.569051e-01
1	S1PR1	chr1_101478259	8.710051e-01
1	S1PR1	chr1_101478271	7.554742e-01
1	S1PR1	chr1_101478415	4.113123e-01
1	S1PR1	chr1_101478515	3.842097e-01
1	S1PR1	chr1_101478602	8.338662e-01
1	S1PR1	chr1_101478647	1.041388e-01
1	S1PR1	chr1_101478680	4.972129e-01
1	S1PR1	chr1_101478939	1.614970e-01
1	S1PR1	chr1_101478942	9.223999e-01
1	S1PR1	chr1_101478994	3.967151e-01
1	S1PR1	chr1_101479173	7.675112e-02
1	S1PR1	chr1_101479339	7.481085e-02
1	S1PR1	chr1_101479354	9.247017e-01
1	S1PR1	chr1_101479473	4.754836e-01
1	S1PR1	chr1_101479493	3.355082e-01
1	S1PR1	chr1_101479545	2.021944e-01
1	S1PR1	chr1_101479552	1.770037e-01
1	SDHB	chr1_17217811	4.060131e-01
1	SDHB	chr1_17217933	9.812319e-01
1	SDHB	chr1_17217945	9.751431e-01
1	SDHB	chr1_17221645	5.906004e-01
1	SDHB	chr1_17221661	2.204603e-01
1	SDHB	chr1_17221861	5.041117e-01
1	SDHB	chr1_17223029	6.588978e-01
1	SDHB	chr1_17223035	2.234571e-01
1	SDHB	chr1_17223128	4.301029e-01
1	SDHB	chr1_17223154	7.930880e-01
1	SDHB	chr1_17226884	7.141015e-01
1	SDHB	chr1_17226960	2.257369e-01
1	SDHB	chr1_17227662	6.549877e-01
1	SDHB	chr1_17227710	7.033014e-01
1	SDHB	chr1_17227805	9.132118e-01
1	SDHB	chr1_17227844	8.932979e-01
1	SDHB	chr1_17232126	3.101322e-01
1	SDHB	chr1_17232203	7.082531e-01
1	SDHB	chr1_17232220	9.236055e-04
1	SDHB	chr1_17252987	3.696657e-01
1	SDHB	chr1_17253037	3.697007e-01
1	SDHB	chr1_17253071	8.468352e-01
1	SDHB	chr1_17253078	5.205981e-01
1	SDHB	chr1_17253094	6.189756e-01
1	SDHB	chr1_17253240	4.868753e-01
1	SDHB	chr1_17253301	9.518093e-01
1	SLC6A9	chr1_44234720	7.152583e-01
1	SLC6A9	chr1_44234740	4.536924e-01
1	SLC6A9	chr1_44234812	9.863576e-01
1	SLC6A9	chr1_44234827	2.173109e-01
1	SLC6A9	chr1_44234883	7.398363e-01
1	SLC6A9	chr1_44235130	7.042212e-01
1	SLC6A9	chr1_44235287	3.164782e-01
1	SLC6A9	chr1_44235312	8.137694e-01
1	SLC6A9	chr1_44235350	7.019102e-01
1	SLC6A9	chr1_44235441	8.698154e-01
1	SLC6A9	chr1_44235499	1.542541e-01
1	SLC6A9	chr1_44235566	2.421958e-01
1	SLC6A9	chr1_44235593	9.005769e-03
1	SLC6A9	chr1_44235600	5.652057e-01
1	SLC6A9	chr1_44235658	4.953405e-02
1	SLC6A9	chr1_44235756	1.072106e-02
1	SLC6A9	chr1_44235775	4.588286e-01
1	SLC6A9	chr1_44235785	6.994642e-01
1	SLC6A9	chr1_44235884	6.404560e-01
1	SLC6A9	chr1_44235985	9.324374e-01
1	SLC6A9	chr1_44235997	3.853344e-01
1	SLC6A9	chr1_44236097	2.628003e-01
1	SLC6A9	chr1_44236159	4.180421e-01
1	SLC6A9	chr1_44236180	5.913822e-01
1	SLC6A9	chr1_44236290	9.517649e-01
1	SLC6A9	chr1_44238983	5.857667e-01
1	SLC6A9	chr1_44238993	5.751655e-01
1	SLC6A9	chr1_44239182	4.709299e-01
1	SLC6A9	chr1_44239207	7.876312e-02
1	SLC6A9	chr1_44239261	5.301325e-01
1	SLC6A9	chr1_44239319	9.934359e-01
1	SLC6A9	chr1_44239343	6.810068e-01
1	SLC6A9	chr1_44239378	8.889154e-01
1	SLC6A9	chr1_44239379	3.415049e-01
1	SLC6A9	chr1_44239400	5.070292e-01
1	SLC6A9	chr1_44239435	6.856614e-01
1	SLC6A9	chr1_44239468	2.112895e-01
1	SLC6A9	chr1_44239625	3.511295e-01
1	SLC6A9	chr1_44239645	1.511475e-01
1	SLC6A9	chr1_44239934	5.924925e-01
1	SLC6A9	chr1_44240574	3.380414e-01
1	SLC6A9	chr1_44240678	9.963112e-01
1	SLC6A9	chr1_44240693	4.936469e-01
1	SLC6A9	chr1_44240708	4.162512e-01
1	SLC6A9	chr1_44240730	3.637887e-01
1	SLC6A9	chr1_44240759	5.968334e-01
1	SLC6A9	chr1_44240836	1.065708e-01
1	SLC6A9	chr1_44240845	8.381842e-02
1	SLC6A9	chr1_44240855	9.345443e-01
1	SLC6A9	chr1_44240876	1.269241e-01
1	SLC6A9	chr1_44240879	9.615714e-01
1	SLC6A9	chr1_44246625	7.548395e-01
1	SLC6A9	chr1_44246674	7.433994e-01
1	SLC6A9	chr1_44246686	1.927280e-01
1	SLC6A9	chr1_44246918	2.815197e-02
1	SLC6A9	chr1_44246923	2.549457e-01
1	SLC6A9	chr1_44246930	9.690698e-01
1	SLC6A9	chr1_44248176	2.238507e-01
1	SLC6A9	chr1_44248315	7.345903e-01
1	SLC6A9	chr1_44248957	2.238507e-01
1	SLC6A9	chr1_44248974	5.267468e-01
1	SLC6A9	chr1_44248996	4.783113e-01
1	SLC6A9	chr1_44249841	8.032749e-01
1	SLC6A9	chr1_44249976	7.019102e-01
1	SLC6A9	chr1_44250018	4.734298e-01
1	SLC6A9	chr1_44255352	1.466915e-01
1	SLC6A9	chr1_44255386	1.273141e-01
1	SLC6A9	chr1_44255417	7.029577e-01
1	SLC6A9	chr1_44255480	4.481380e-01
1	SLC6A9	chr1_44262476	6.966859e-01
1	SLC6A9	chr1_44262516	5.560718e-01
1	SLC6A9	chr1_44262565	8.857963e-01
1	SLC6A9	chr1_44262568	8.474894e-01
1	SLC6A9	chr1_44262595	5.897872e-01
1	SLC6A9	chr1_44262645	1.313786e-01
1	SLC6A9	chr1_44269552	3.274673e-01
1	SLC6A9	chr1_44269567	8.969841e-01
1	SLC6A9	chr1_44269589	4.123247e-01
1	TNNI3K	chr1_74436652	9.967879e-01
1	TNNI3K	chr1_74438109	9.704836e-01
1	TNNI3K	chr1_74473629	5.187167e-01
1	TNNI3K	chr1_74473695	7.466265e-01
1	TNNI3K	chr1_74473710	5.807255e-01
1	TNNI3K	chr1_74473718	8.812894e-01
1	TNNI3K	chr1_74487687	8.609584e-01
1	TNNI3K	chr1_74487765	4.001116e-01
1	TNNI3K	chr1_74487850	5.611297e-01
1	TNNI3K	chr1_74488911	3.773845e-01
1	TNNI3K	chr1_74488926	1.088006e-01
1	TNNI3K	chr1_74488947	7.986929e-01
1	TNNI3K	chr1_74509831	8.080396e-01
1	TNNI3K	chr1_74509857	6.715551e-01
1	TNNI3K	chr1_74509862	6.618604e-02
1	TNNI3K	chr1_74569789	8.260229e-01
1	TNNI3K	chr1_74569796	4.901975e-01
1	TNNI3K	chr1_74569801	2.331299e-01
1	TNNI3K	chr1_74569802	9.091588e-01
1	TNNI3K	chr1_74574289	4.456360e-01
1	TNNI3K	chr1_74574319	2.077660e-01
1	TNNI3K	chr1_74574330	6.194556e-01
1	TNNI3K	chr1_74574372	1.590216e-01
1	TNNI3K	chr1_74574459	9.853266e-01
1	TNNI3K	chr1_74574466	4.066455e-01
1	TNNI3K	chr1_74581122	8.803487e-01
1	TNNI3K	chr1_74581159	7.630784e-01
1	TNNI3K	chr1_74581208	1.029820e-01
1	TNNI3K	chr1_74581219	9.957971e-01
1	TNNI3K	chr1_74581262	1.614961e-01
1	TNNI3K	chr1_74591574	5.512629e-01
1	TNNI3K	chr1_74592260	8.744291e-01
1	TNNI3K	chr1_74592263	7.585090e-01
1	TNNI3K	chr1_74592285	2.084812e-01
1	TNNI3K	chr1_74592336	2.473737e-01
1	TNNI3K	chr1_74592396	5.960419e-01
1	TNNI3K	chr1_74605482	1.942676e-01
1	TNNI3K	chr1_74607624	1.544154e-01
1	TNNI3K	chr1_74607629	6.453643e-03
1	TNNI3K	chr1_74607718	5.079250e-01
1	TNNI3K	chr1_74607719	5.964922e-01
1	TNNI3K	chr1_74607858	2.125067e-01
1	TNNI3K	chr1_74608621	5.130949e-02
1	TNNI3K	chr1_74608664	9.334564e-01
1	TNNI3K	chr1_74674333	6.016646e-01
1	TNNI3K	chr1_74674845	8.288342e-01
1	TNNI3K	chr1_74677873	3.591732e-01
1	TNNI3K	chr1_74677875	2.335551e-01
1	TNNI3K	chr1_74677926	9.266485e-01
1	TNNI3K	chr1_74701663	1.277368e-01
1	TNNI3K	chr1_74701754	5.695509e-01
1	TNNI3K	chr1_74701758	1.248657e-03
1	TNNI3K	chr1_74701786	7.184656e-01
1	TNNI3K	chr1_74701799	3.706228e-01
1	TNNI3K	chr1_74701813	1.832763e-01
1	TNNI3K	chr1_74727444	5.600555e-01
1	TNNI3K	chr1_74727488	3.170692e-01
1	TNNI3K	chr1_74727540	2.501766e-01
1	TNNI3K	chr1_74727559	8.716015e-01
1	TNNI3K	chr1_74730364	6.142749e-01
1	TNNI3K	chr1_74778521	8.130658e-01
1	TNNI3K	chr1_74782287	5.159500e-02
1	TNNI3K	chr1_74782292	6.115617e-01
1	TNNI3K	chr1_74782295	7.011177e-01
1	TNNI3K	chr1_74782346	3.835753e-01
1	TNNI3K	chr1_74782388	4.184744e-01
1	TNNI3K	chr1_74782415	8.707508e-01
1	TNNI3K	chr1_74782484	7.796766e-01
1	TNNI3K	chr1_74782551	8.338662e-01
1	TNNI3K	chr1_74782606	9.193815e-01
1	TNNI3K	chr1_74782707	4.323802e-01
2	CD28	chr2_204279613	4.282154e-01
2	CD28	chr2_204279670	8.736602e-01
2	CD28	chr2_204279704	6.025276e-01
2	CD28	chr2_204279707	2.202777e-02
2	CD28	chr2_204299557	5.536680e-03
2	CD28	chr2_204299593	6.693419e-01
2	CD28	chr2_204299653	4.370400e-01
2	CD28	chr2_204299730	2.665589e-01
2	CD28	chr2_204299758	6.176218e-01
2	CD28	chr2_204302648	8.705770e-01
2	CD28	chr2_204302755	9.528724e-01
2	CD28	chr2_204302765	7.004825e-01
2	CD28	chr2_204307797	2.202777e-02
2	CD28	chr2_204307856	4.925107e-01
2	CD28	chr2_204307863	6.187671e-01
2	CD28	chr2_204307872	5.694892e-01
2	CD28	chr2_204307921	1.371963e-01
2	CD28	chr2_204307958	6.338704e-01
2	CD28	chr2_204308078	5.608324e-01
2	CD28	chr2_204308197	5.490712e-01
2	CD28	chr2_204308240	8.526755e-01
2	CD28	chr2_204308615	2.640306e-01
2	CD28	chr2_204308689	4.267167e-01
2	CD28	chr2_204308740	3.478985e-01
2	CD28	chr2_204308955	3.680025e-01
2	CD28	chr2_204309006	8.434830e-01
2	CD28	chr2_204309130	8.335804e-01
2	CD28	chr2_204309153	9.908633e-01
2	CD28	chr2_204309240	1.442045e-01
2	CD28	chr2_204309248	6.802134e-03
2	CD28	chr2_204309255	4.699453e-01
2	CD28	chr2_204309489	3.233947e-01
2	CD28	chr2_204309589	1.621024e-01
2	CD28	chr2_204309606	1.905074e-01
2	CD28	chr2_204309669	3.834020e-01
2	CD28	chr2_204309787	7.218673e-02
2	CD28	chr2_204309890	2.046516e-01
2	CD28	chr2_204309940	1.197004e-01
2	CD28	chr2_204310022	1.905074e-01
2	CD28	chr2_204310096	8.247883e-01
2	CD28	chr2_204310105	1.905074e-01
2	CD28	chr2_204310192	8.138630e-01
2	CD28	chr2_204310214	6.338704e-01
2	CD28	chr2_204310252	7.292099e-01
2	CD28	chr2_204310312	2.118068e-01
2	CD28	chr2_204310393	2.892625e-01
2	CD28	chr2_204310407	1.866816e-01
2	CD28	chr2_204310461	7.872822e-01
2	CD28	chr2_204310500	7.323527e-01
2	CD28	chr2_204310547	2.182395e-01
2	CD28	chr2_204310640	2.015233e-01
2	CD28	chr2_204310762	4.133544e-01
2	CD28	chr2_204310808	2.939559e-01
2	DPP4	chr2_162557033	9.603239e-01
2	DPP4	chr2_162557187	4.452606e-01
2	DPP4	chr2_162557294	8.075939e-01
2	DPP4	chr2_162557426	3.266222e-01
2	DPP4	chr2_162557545	3.251661e-01
2	DPP4	chr2_162557558	5.195096e-02
2	DPP4	chr2_162557621	8.067767e-01
2	DPP4	chr2_162557723	2.620686e-01
2	DPP4	chr2_162557749	6.597436e-01
2	DPP4	chr2_162557820	6.766086e-01
2	DPP4	chr2_162557912	5.000349e-01
2	DPP4	chr2_162557940	2.607650e-01
2	DPP4	chr2_162557941	6.713058e-01
2	DPP4	chr2_162557961	3.234160e-01
2	DPP4	chr2_162557996	2.264730e-01
2	DPP4	chr2_162558055	9.057825e-01
2	DPP4	chr2_162558138	7.476494e-01
2	DPP4	chr2_162559785	6.887666e-01
2	DPP4	chr2_162560078	6.714964e-01
2	DPP4	chr2_162560122	1.984169e-01
2	DPP4	chr2_162560171	5.397717e-01
2	DPP4	chr2_162570548	3.612072e-01
2	DPP4	chr2_162573314	7.558228e-01
2	DPP4	chr2_162573953	7.985104e-01
2	DPP4	chr2_162573994	6.452180e-01
2	DPP4	chr2_162574069	9.179024e-01
2	DPP4	chr2_162576612	8.969841e-01
2	DPP4	chr2_162579106	5.862957e-01
2	DPP4	chr2_162579172	3.517289e-02
2	DPP4	chr2_162579207	8.837202e-01
2	DPP4	chr2_162581641	2.699010e-01
2	DPP4	chr2_162581814	2.830025e-01
2	DPP4	chr2_162581892	7.204090e-01
2	DPP4	chr2_162581955	8.474894e-01
2	DPP4	chr2_162583454	5.853033e-03
2	DPP4	chr2_162583458	7.189108e-01
2	DPP4	chr2_162583651	1.636762e-01
2	DPP4	chr2_162583971	3.841582e-01
2	DPP4	chr2_162584068	2.286135e-02
2	DPP4	chr2_162585014	4.108248e-02
2	DPP4	chr2_162585059	1.402876e-01
2	DPP4	chr2_162585412	8.567076e-01
2	DPP4	chr2_162587490	1.407878e-01
2	DPP4	chr2_162589721	7.887524e-01
2	DPP4	chr2_162598386	3.335535e-01
2	DPP4	chr2_162598388	7.293416e-01
2	DPP4	chr2_162599894	1.273141e-01
2	DPP4	chr2_162599941	9.921433e-01
2	DPP4	chr2_162599967	6.513577e-01
2	DPP4	chr2_162600062	8.126805e-01
2	DPP4	chr2_162600108	5.454020e-01
2	DPP4	chr2_162603023	4.857015e-01
2	DPP4	chr2_162603164	5.853033e-03
2	DPP4	chr2_162610265	3.800872e-02
2	DPP4	chr2_162610383	1.328238e-01
2	DPP4	chr2_162610401	1.593852e-01
2	DPP4	chr2_162610417	8.903540e-02
2	DPP4	chr2_162611657	2.636865e-01
2	DPP4	chr2_162612150	9.082344e-01
2	DPP4	chr2_162612191	6.852010e-02
2	DPP4	chr2_162612193	6.333735e-01
2	DPP4	chr2_162612197	2.021944e-01
2	DPP4	chr2_162612233	6.419729e-03
2	DPP4	chr2_162612282	5.192180e-01
2	DPP4	chr2_162638112	1.927280e-01
2	DPP4	chr2_162638201	3.203111e-01
2	DPP4	chr2_162638736	7.159894e-02
2	DPP4	chr2_162638830	2.809265e-01
2	DPP4	chr2_162638863	9.532891e-01
2	DPP4	chr2_162639102	4.213485e-01
2	DPP4	chr2_162639131	2.607650e-01
2	DPP4	chr2_162639153	8.386717e-01
2	DPP4	chr2_162639221	4.114703e-01
2	DPP4	chr2_162639280	8.608064e-01
2	DPP4	chr2_162639281	8.228307e-01
2	DPP4	chr2_162639320	2.354708e-02
2	GPBAR1	chr2_218835654	2.158143e-01
2	GPBAR1	chr2_218835662	2.158143e-01
2	GPBAR1	chr2_218835713	7.152558e-01
2	GPBAR1	chr2_218835784	8.260544e-01
2	GPBAR1	chr2_218835788	6.655374e-01
2	GPBAR1	chr2_218835952	6.819239e-01
2	GPBAR1	chr2_218836020	1.330009e-01
2	GPBAR1	chr2_218836065	9.191816e-01
2	GPBAR1	chr2_218836208	3.359856e-01
2	GPBAR1	chr2_218836222	6.480432e-01
2	GPBAR1	chr2_218836319	5.600555e-01
2	GPBAR1	chr2_218836327	2.898112e-01
2	GPBAR1	chr2_218836411	6.119899e-01
2	GPBAR1	chr2_218836505	5.185058e-01
2	GPBAR1	chr2_218836613	9.082344e-01
2	GPBAR1	chr2_218836630	1.604143e-01
2	GPBAR1	chr2_218836666	9.690698e-01
2	IL1R1	chr2_102125843	6.576743e-01
2	IL1R1	chr2_102125861	4.901975e-01
2	IL1R1	chr2_102136815	8.564524e-01
2	IL1R1	chr2_102136868	9.424905e-01
2	IL1R1	chr2_102136944	2.956133e-01
2	IL1R1	chr2_102140593	4.076745e-01
2	IL1R1	chr2_102140698	7.824380e-01
2	IL1R1	chr2_102140700	7.499519e-01
2	IL1R1	chr2_102147656	8.605070e-01
2	IL1R1	chr2_102147868	3.591732e-01
2	IL1R1	chr2_102147918	7.657901e-01
2	IL1R1	chr2_102147960	7.744734e-01
2	IL1R1	chr2_102148061	3.583893e-01
2	IL1R1	chr2_102148083	5.920991e-01
2	IL1R1	chr2_102148178	9.271959e-01
2	IL1R1	chr2_102148996	2.202777e-02
2	IL1R1	chr2_102148999	2.759685e-01
2	IL1R1	chr2_102149037	3.170692e-01
2	IL1R1	chr2_102149122	2.759685e-01
2	IL1R1	chr2_102149205	9.619660e-01
2	IL1R1	chr2_102151574	1.875414e-02
2	IL1R1	chr2_102151602	1.505014e-01
2	IL1R1	chr2_102154815	6.875129e-01
2	IL1R1	chr2_102155572	2.363748e-01
2	IL1R1	chr2_102157441	3.566767e-01
2	IL1R1	chr2_102157466	4.293416e-01
2	IL1R1	chr2_102157518	3.032016e-01
2	IL1R1	chr2_102157519	1.942676e-01
2	IL1R1	chr2_102157529	5.984238e-01
2	IL1R1	chr2_102158392	4.549497e-01
2	IL1R1	chr2_102158426	2.759685e-01
2	IL1R1	chr2_102159217	5.475084e-01
2	IL1R1	chr2_102159331	8.784889e-01
2	IL1R1	chr2_102159375	5.051641e-01
2	IL1R1	chr2_102159600	3.283109e-01
2	IL1R1	chr2_102159653	9.124539e-01
2	IL1R1	chr2_102159658	1.464083e-01
2	IL1R1	chr2_102159678	5.594681e-01
2	IL1R1	chr2_102159764	9.727642e-01
2	IL1R1	chr2_102159795	5.995026e-01
2	IL1R1	chr2_102159873	5.594681e-01
2	IL1R1	chr2_102159878	4.318112e-01
2	IL1R1	chr2_102160026	4.878476e-01
2	IL1R1	chr2_102160076	3.139902e-01
2	IL1R1	chr2_102160221	5.541778e-01
2	IL1R1	chr2_102160261	2.726872e-01
2	IL1R1	chr2_102160356	2.468472e-01
2	IL1R1	chr2_102160467	8.241644e-01
2	IL1R1	chr2_102160472	8.335804e-01
2	IL1R1	chr2_102160505	3.411588e-01
2	IL1R1	chr2_102160525	8.101642e-01
2	IL1R1	chr2_102160576	5.875682e-01
2	IL1R1	chr2_102160679	7.936580e-01
2	IL1R1	chr2_102160710	3.798418e-01
2	IL1R1	chr2_102160758	5.625428e-01
2	IL1R1	chr2_102160766	4.023189e-01
2	IL1R1	chr2_102160811	5.201226e-01
2	IL1R1	chr2_102160858	1.439752e-01
2	IL1R1	chr2_102160933	4.127271e-01
2	IL1R1	chr2_102161049	5.141153e-01
2	IL1R1	chr2_102161173	7.019102e-01
2	IL1R1	chr2_102161228	8.140750e-01
2	IL1R1	chr2_102161242	7.019473e-01
2	IL1R1	chr2_102161386	8.083669e-01
2	IL1R1	chr2_102161480	1.006505e-01
2	IL1R1	chr2_102161787	5.352648e-01
2	IL1R1	chr2_102161791	5.064262e-01
2	IL1R1	chr2_102161807	5.623883e-01
2	IL1R1	chr2_102161842	2.304578e-01
2	IL1R1	chr2_102162064	1.614970e-01
2	IL1R1	chr2_102162193	5.324763e-01
2	IL1R1	chr2_102162495	4.318112e-01
2	IL1R1	chr2_102162538	6.153583e-01
2	IL1R1	chr2_102162633	4.497923e-02
2	IL1R1	chr2_102162778	7.189108e-01
2	IL8RB	chr2_218698950	6.139904e-01
2	IL8RB	chr2_218699042	3.853344e-01
2	IL8RB	chr2_218699096	6.852010e-02
2	IL8RB	chr2_218699133	3.395090e-01
2	IL8RB	chr2_218702272	9.082344e-01
2	IL8RB	chr2_218702347	7.819796e-01
2	IL8RB	chr2_218707725	1.955343e-01
2	IL8RB	chr2_218707856	5.854750e-01
2	IL8RB	chr2_218707878	9.830026e-01
2	IL8RB	chr2_218707933	6.634357e-01
2	IL8RB	chr2_218707950	2.899032e-01
2	IL8RB	chr2_218708135	8.393012e-01
2	IL8RB	chr2_218708227	2.941119e-01
2	IL8RB	chr2_218708297	9.603239e-01
2	IL8RB	chr2_218708328	7.553528e-01
2	IL8RB	chr2_218708420	9.687245e-01
2	IL8RB	chr2_218708462	3.396923e-01
2	IL8RB	chr2_218708475	6.750709e-02
2	IL8RB	chr2_218708512	5.779076e-01
2	IL8RB	chr2_218708632	8.073472e-01
2	IL8RB	chr2_218708635	7.481085e-02
2	IL8RB	chr2_218708705	5.387383e-02
2	IL8RB	chr2_218708810	6.930789e-01
2	IL8RB	chr2_218708844	6.464987e-01
2	IL8RB	chr2_218708876	3.774688e-01
2	IL8RB	chr2_218708925	6.597436e-01
2	IL8RB	chr2_218708948	2.052207e-01
2	IL8RB	chr2_218709174	8.427778e-01
2	IL8RB	chr2_218709207	3.934633e-01
2	IL8RB	chr2_218709261	5.287539e-01
2	IL8RB	chr2_218709327	3.172110e-01
2	IL8RB	chr2_218709351	2.386661e-01
2	IL8RB	chr2_218709411	9.849978e-01
2	IL8RB	chr2_218709589	1.755106e-01
2	IL8RB	chr2_218709696	3.150652e-01
2	IL8RB	chr2_218709737	4.549497e-01
2	IL8RB	chr2_218709746	5.751655e-01
2	IL8RB	chr2_218709804	9.402186e-01
2	IL8RB	chr2_218709831	9.402186e-01
2	IL8RB	chr2_218709998	6.386549e-01
2	IL8RB	chr2_218710001	8.773676e-01
2	IL8RB	chr2_218710004	9.158616e-01
2	ITGA4	chr2_182029869	5.151696e-06
2	ITGA4	chr2_182029891	9.710654e-01
2	ITGA4	chr2_182029913	8.697677e-03
2	ITGA4	chr2_182030061	7.362067e-01
2	ITGA4	chr2_182030130	1.386686e-01
2	ITGA4	chr2_182030534	2.364956e-01
2	ITGA4	chr2_182030603	7.717034e-01
2	ITGA4	chr2_182030623	1.804465e-01
2	ITGA4	chr2_182030708	4.796863e-01
2	ITGA4	chr2_182031126	3.133807e-01
2	ITGA4	chr2_182047926	9.188695e-01
2	ITGA4	chr2_182048058	9.255194e-01
2	ITGA4	chr2_182048236	1.918679e-01
2	ITGA4	chr2_182051718	1.008526e-01
2	ITGA4	chr2_182054547	5.826997e-01
2	ITGA4	chr2_182054553	7.595761e-01
2	ITGA4	chr2_182054581	5.982157e-01
2	ITGA4	chr2_182054613	9.866078e-01
2	ITGA4	chr2_182054666	6.266557e-01
2	ITGA4	chr2_182054691	1.446944e-01
2	ITGA4	chr2_182054699	1.388632e-01
2	ITGA4	chr2_182055324	6.966859e-01
2	ITGA4	chr2_182055623	9.866078e-01
2	ITGA4	chr2_182055633	1.303337e-01
2	ITGA4	chr2_182058847	7.675112e-02
2	ITGA4	chr2_182058886	5.266788e-01
2	ITGA4	chr2_182066332	1.688961e-01
2	ITGA4	chr2_182067666	3.011107e-01
2	ITGA4	chr2_182068363	8.032749e-01
2	ITGA4	chr2_182068380	2.794186e-01
2	ITGA4	chr2_182068887	9.741346e-01
2	ITGA4	chr2_182071636	6.876313e-01
2	ITGA4	chr2_182071681	7.788650e-03
2	ITGA4	chr2_182071700	1.162836e-01
2	ITGA4	chr2_182082587	3.521814e-01
2	ITGA4	chr2_182082657	7.928316e-01
2	ITGA4	chr2_182084625	6.741754e-01
2	ITGA4	chr2_182084725	8.107467e-01
2	ITGA4	chr2_182084791	8.548487e-01
2	ITGA4	chr2_182095176	8.575765e-01
2	ITGA4	chr2_182095258	3.894323e-02
2	ITGA4	chr2_182095277	9.669623e-01
2	ITGA4	chr2_182095323	1.919915e-01
2	ITGA4	chr2_182097106	2.665216e-01
2	ITGA4	chr2_182097157	9.232255e-01
2	ITGA4	chr2_182097187	2.972346e-01
2	ITGA4	chr2_182098194	5.959854e-01
2	ITGA4	chr2_182098282	2.653970e-01
2	ITGA4	chr2_182100223	7.833946e-01
2	ITGA4	chr2_182100229	6.100230e-01
2	ITGA4	chr2_182100232	2.283589e-01
2	ITGA4	chr2_182100283	6.317126e-01
2	ITGA4	chr2_182102464	1.322604e-01
2	ITGA4	chr2_182102513	9.142738e-01
2	ITGA4	chr2_182102553	9.960588e-01
2	ITGA4	chr2_182103486	9.677571e-01
2	ITGA4	chr2_182104604	9.764432e-01
2	ITGA4	chr2_182104674	2.240108e-01
2	ITGA4	chr2_182104702	2.554914e-01
2	ITGA4	chr2_182107264	7.103126e-01
2	ITGA4	chr2_182107339	5.490567e-01
2	ITGA4	chr2_182107756	6.343455e-01
2	ITGA4	chr2_182107759	9.426989e-01
2	ITGA4	chr2_182107781	5.935426e-01
2	ITGA4	chr2_182107873	4.306693e-01
2	ITGA4	chr2_182108478	9.152181e-01
2	ITGA4	chr2_182108591	2.636865e-01
2	ITGA4	chr2_182108600	6.046633e-01
2	ITGA4	chr2_182108638	9.662542e-01
2	ITGA4	chr2_182108695	2.509988e-01
2	ITGA4	chr2_182108863	7.107368e-01
2	ITGA4	chr2_182108888	4.478083e-01
2	ITGA4	chr2_182108937	7.575744e-01
2	ITGA4	chr2_182109054	1.555310e-01
2	ITGA4	chr2_182109109	4.079659e-01
2	ITGA4	chr2_182109216	8.182227e-01
2	ITGA4	chr2_182109282	7.897924e-01
2	ITGA4	chr2_182109354	6.316582e-01
2	ITGA4	chr2_182109410	3.922123e-01
2	ITGA4	chr2_182109491	3.600433e-01
2	ITGA4	chr2_182109515	7.360538e-02
2	ITGA4	chr2_182109534	3.212204e-01
2	ITGA4	chr2_182109549	4.913806e-01
2	ITGA4	chr2_182109596	6.512934e-01
2	ITGA4	chr2_182109597	4.123380e-01
2	ITGA4	chr2_182109633	1.322604e-01
2	ITGA4	chr2_182109634	7.844417e-01
2	ITGA4	chr2_182109639	3.870508e-01
2	ITGA4	chr2_182109727	1.343381e-01
2	ITGA4	chr2_182109765	8.278936e-01
2	ITGA4	chr2_182109944	9.221482e-01
2	ITGA4	chr2_182109949	5.007731e-01
2	ITGA4	chr2_182110030	3.230781e-01
2	ITGA4	chr2_182110036	6.982250e-01
2	ITGA4	chr2_182110098	1.960871e-01
2	ITGA4	chr2_182110111	6.965618e-01
2	ITGA4	chr2_182110133	2.178121e-01
2	ITGA4	chr2_182110176	5.794833e-01
2	ITGA4	chr2_182110199	5.778359e-02
2	ITGA4	chr2_182110239	3.186199e-01
2	ITGA4	chr2_182110241	7.833946e-01
2	ITGA4	chr2_182110350	3.732676e-01
2	ITGA4	chr2_182110390	9.384746e-01
2	ITGA4	chr2_182110414	9.384746e-01
2	ITGA4	chr2_182110488	8.615244e-01
2	ITGA4	chr2_182110519	1.825297e-01
2	ITGA4	chr2_182110589	8.551666e-01
2	ITGA4	chr2_182110650	7.665377e-01
2	ITGA4	chr2_182110683	6.612064e-01
2	ITGA4	chr2_182110747	3.877322e-01
2	ITGA4	chr2_182110749	3.205821e-01
2	ITGAV	chr2_187174977	6.082071e-01
2	ITGAV	chr2_187174978	6.232582e-01
2	ITGAV	chr2_187175009	6.251468e-01
2	ITGAV	chr2_187175166	6.452064e-01
2	ITGAV	chr2_187195302	3.177812e-01
2	ITGAV	chr2_187195339	4.156361e-01
2	ITGAV	chr2_187195395	5.348393e-01
2	ITGAV	chr2_187198408	8.885672e-01
2	ITGAV	chr2_187198422	1.522807e-01
2	ITGAV	chr2_187206389	8.191950e-01
2	ITGAV	chr2_187209097	2.899075e-01
2	ITGAV	chr2_187209987	6.700272e-01
2	ITGAV	chr2_187210064	9.739601e-01
2	ITGAV	chr2_187211279	2.074201e-01
2	ITGAV	chr2_187211318	5.241440e-01
2	ITGAV	chr2_187211429	1.590216e-01
2	ITGAV	chr2_187211431	9.171567e-01
2	ITGAV	chr2_187214315	9.435762e-02
2	ITGAV	chr2_187214428	3.739961e-02
2	ITGAV	chr2_187214489	2.154199e-01
2	ITGAV	chr2_187214542	6.895232e-01
2	ITGAV	chr2_187214591	8.760775e-01
2	ITGAV	chr2_187219664	1.662462e-01
2	ITGAV	chr2_187219711	8.197605e-01
2	ITGAV	chr2_187219872	6.506018e-01
2	ITGAV	chr2_187224948	2.485422e-02
2	ITGAV	chr2_187225011	3.234160e-01
2	ITGAV	chr2_187225040	3.509666e-01
2	ITGAV	chr2_187225111	7.218673e-02
2	ITGAV	chr2_187227585	8.945278e-01
2	ITGAV	chr2_187229302	3.435359e-01
2	ITGAV	chr2_187229364	4.895644e-02
2	ITGAV	chr2_187232065	2.830025e-01
2	ITGAV	chr2_187236724	5.605871e-01
2	ITGAV	chr2_187237592	9.693538e-02
2	ITGAV	chr2_187237593	6.275540e-02
2	ITGAV	chr2_187238069	2.117468e-01
2	ITGAV	chr2_187238084	6.597436e-01
2	ITGAV	chr2_187238085	1.755845e-01
2	ITGAV	chr2_187238210	3.980716e-01
2	ITGAV	chr2_187238231	8.586082e-02
2	ITGAV	chr2_187239637	4.838593e-01
2	ITGAV	chr2_187239647	1.739570e-01
2	ITGAV	chr2_187239758	3.632050e-01
2	ITGAV	chr2_187240122	7.233009e-01
2	ITGAV	chr2_187240246	3.302150e-01
2	ITGAV	chr2_187240608	6.911865e-01
2	ITGAV	chr2_187240653	2.911351e-01
2	ITGAV	chr2_187240724	6.893635e-01
2	ITGAV	chr2_187240736	6.810068e-01
2	ITGAV	chr2_187241690	4.574904e-01
2	ITGAV	chr2_187242777	8.922841e-01
2	ITGAV	chr2_187242786	4.968576e-01
2	ITGAV	chr2_187248640	7.537134e-01
2	ITGAV	chr2_187248689	3.510048e-01
2	ITGAV	chr2_187248707	4.662832e-01
2	ITGAV	chr2_187248743	8.146149e-01
2	ITGAV	chr2_187249820	7.861682e-01
2	ITGAV	chr2_187249885	7.860365e-01
2	ITGAV	chr2_187249936	5.922552e-01
2	ITGAV	chr2_187250311	1.919915e-01
2	ITGAV	chr2_187250363	8.812068e-01
2	ITGAV	chr2_187250527	6.669322e-01
2	ITGAV	chr2_187250543	6.232582e-01
2	ITGAV	chr2_187250601	2.420099e-01
2	ITGAV	chr2_187250608	5.432189e-01
2	ITGAV	chr2_187250711	2.899075e-01
2	ITGAV	chr2_187250823	3.246298e-01
2	ITGAV	chr2_187250866	5.794833e-01
2	ITGAV	chr2_187251035	2.899075e-01
2	ITGAV	chr2_187251046	8.956361e-01
2	ITGAV	chr2_187251110	3.853344e-01
2	ITGAV	chr2_187251145	3.398638e-01
2	ITGAV	chr2_187251185	8.207381e-01
2	ITGAV	chr2_187251186	4.246267e-01
2	ITGAV	chr2_187251195	6.852010e-02
2	ITGAV	chr2_187251203	4.815259e-01
2	ITGAV	chr2_187251257	1.963775e-01
2	ITGAV	chr2_187251304	2.899075e-01
2	ITGAV	chr2_187251530	6.327697e-01
2	ITGAV	chr2_187251547	6.700272e-01
2	ITGAV	chr2_187251569	8.325888e-01
2	ITGAV	chr2_187251626	2.693742e-01
2	ITGAV	chr2_187251677	6.880377e-01
2	ITGAV	chr2_187251680	7.042796e-01
2	ITGAV	chr2_187251682	3.612072e-01
2	ITGAV	chr2_187251814	1.963775e-01
2	ITGAV	chr2_187251846	2.997774e-01
2	ITGAV	chr2_187251948	5.232816e-01
2	ITGAV	chr2_187252254	6.747604e-01
2	ITGAV	chr2_187252406	1.608623e-01
2	ITGAV	chr2_187252732	3.262521e-01
2	ITGAV	chr2_187252995	2.791284e-01
2	ITGAV	chr2_187253000	2.820094e-01
2	ITGAV	chr2_187253021	2.209089e-01
2	ITGAV	chr2_187253235	9.684235e-01
2	ITGAV	chr2_187253327	5.694892e-01
2	ITGAV	chr2_187253345	9.629842e-01
2	ITGAV	chr2_187253905	6.700272e-01
2	NRXN1	chr2_50001039	7.297171e-01
2	NRXN1	chr2_50001047	6.686264e-01
2	NRXN1	chr2_50001175	2.699010e-01
2	NRXN1	chr2_50001197	5.707921e-01
2	NRXN1	chr2_50001221	6.686264e-01
2	NRXN1	chr2_50001299	6.650756e-01
2	NRXN1	chr2_50001340	6.563674e-01
2	NRXN1	chr2_50001349	3.503321e-02
2	NRXN1	chr2_50001357	8.395894e-01
2	NRXN1	chr2_50001369	3.346135e-01
2	NRXN1	chr2_50001391	7.104653e-01
2	NRXN1	chr2_50001411	5.560718e-01
2	NRXN1	chr2_50001485	6.411891e-01
2	NRXN1	chr2_50001559	6.316581e-03
2	NRXN1	chr2_50001701	3.319356e-01
2	NRXN1	chr2_50001783	1.442045e-01
2	NRXN1	chr2_50001889	3.293972e-01
2	NRXN1	chr2_50001966	9.320054e-01
2	NRXN1	chr2_50001978	5.751655e-01
2	NRXN1	chr2_50001996	6.458451e-01
2	NRXN1	chr2_50002013	1.755173e-01
2	NRXN1	chr2_50002042	4.566166e-01
2	NRXN1	chr2_50002180	7.349135e-01
2	NRXN1	chr2_50002198	7.104653e-01
2	NRXN1	chr2_50002336	8.176539e-01
2	NRXN1	chr2_50002363	5.489613e-01
2	NRXN1	chr2_50002410	5.560765e-01
2	NRXN1	chr2_50002488	6.201240e-01
2	NRXN1	chr2_50002568	4.150739e-01
2	NRXN1	chr2_50002574	7.165607e-01
2	NRXN1	chr2_50002580	2.265741e-01
2	NRXN1	chr2_50002637	8.576659e-01
2	NRXN1	chr2_50002718	6.667134e-01
2	NRXN1	chr2_50002818	4.262064e-02
2	NRXN1	chr2_50002856	6.313830e-01
2	NRXN1	chr2_50002873	8.697677e-03
2	NRXN1	chr2_50002909	2.871493e-01
2	NRXN1	chr2_50024308	7.999354e-01
2	NRXN1	chr2_50024386	7.104653e-01
2	NRXN1	chr2_50134016	3.179884e-01
2	NRXN1	chr2_50134108	8.756410e-01
2	NRXN1	chr2_50134122	6.512934e-01
2	NRXN1	chr2_50171944	3.629347e-01
2	NRXN1	chr2_50172165	4.076745e-01
2	NRXN1	chr2_50317398	3.537693e-01
2	NRXN1	chr2_50317415	9.182252e-01
2	NRXN1	chr2_50317435	8.377024e-01
2	NRXN1	chr2_50317493	3.970684e-01
2	NRXN1	chr2_50427321	4.846657e-01
2	NRXN1	chr2_50427457	1.804465e-01
2	NRXN1	chr2_50427734	8.837202e-01
2	NRXN1	chr2_50427743	8.806545e-01
2	NRXN1	chr2_50427848	1.859933e-01
2	NRXN1	chr2_50427871	8.575025e-02
2	NRXN1	chr2_50427913	3.774688e-01
2	NRXN1	chr2_50427920	7.980452e-01
2	NRXN1	chr2_50428105	5.912799e-01
2	NRXN1	chr2_50428145	6.636740e-01
2	NRXN1	chr2_50428152	5.881422e-01
2	NRXN1	chr2_50428213	7.034715e-01
2	NRXN1	chr2_50428236	4.042007e-01
2	NRXN1	chr2_50428260	2.286135e-02
2	NRXN1	chr2_50428281	2.520016e-01
2	NRXN1	chr2_50546075	8.347844e-01
2	NRXN1	chr2_50552983	9.978247e-01
2	NRXN1	chr2_50553065	5.870603e-01
2	NRXN1	chr2_50553142	5.878016e-01
2	NRXN1	chr2_50553152	6.937475e-01
2	NRXN1	chr2_50576504	1.027660e-01
2	NRXN1	chr2_50576537	8.287860e-02
2	NRXN1	chr2_50576572	4.706443e-01
2	NRXN1	chr2_50576585	2.233637e-01
2	NRXN1	chr2_50576590	6.650756e-01
2	NRXN1	chr2_50576605	7.885288e-01
2	NRXN1	chr2_50576666	3.104253e-01
2	NRXN1	chr2_50576771	8.504983e-01
2	NRXN1	chr2_50577955	4.894000e-01
2	NRXN1	chr2_50578023	3.179884e-01
2	NRXN1	chr2_50578034	6.756696e-01
2	NRXN1	chr2_50578315	8.463390e-01
2	NRXN1	chr2_50578327	5.775334e-01
2	NRXN1	chr2_50578393	5.541454e-01
2	NRXN1	chr2_50587134	6.966859e-01
2	NRXN1	chr2_50587266	8.014335e-01
2	NRXN1	chr2_50609339	8.755072e-01
2	NRXN1	chr2_50611963	1.847837e-01
2	NRXN1	chr2_50611976	7.818343e-01
2	NRXN1	chr2_50612023	2.390516e-01
2	NRXN1	chr2_50612116	2.693742e-01
2	NRXN1	chr2_50612117	4.192944e-01
2	NRXN1	chr2_50618848	6.621609e-01
2	NRXN1	chr2_50618916	6.457764e-01
2	NRXN1	chr2_50618929	9.193815e-01
2	NRXN1	chr2_50619093	4.963643e-01
2	NRXN1	chr2_50619151	1.757161e-01
2	NRXN1	chr2_50619169	9.057825e-01
2	NRXN1	chr2_50619294	7.394869e-01
2	NRXN1	chr2_50619328	1.871921e-01
2	NRXN1	chr2_50633206	4.577489e-01
2	NRXN1	chr2_50633309	4.210494e-02
2	NRXN1	chr2_50633707	5.982157e-01
2	NRXN1	chr2_50700624	8.601630e-01
2	NRXN1	chr2_50700699	8.100750e-01
2	NRXN1	chr2_50700854	8.795063e-03
2	NRXN1	chr2_50701807	4.968576e-01
2	NRXN1	chr2_50701809	6.809616e-01
2	NRXN1	chr2_50701842	3.468268e-01
2	NRXN1	chr2_50703907	5.531225e-01
2	NRXN1	chr2_50703948	2.730674e-01
2	NRXN1	chr2_50704010	3.247990e-01
2	NRXN1	chr2_50704040	3.077891e-01
2	NRXN1	chr2_50704190	8.461552e-01
2	NRXN1	chr2_50704208	4.814881e-01
2	NRXN1	chr2_50704235	9.271959e-01
2	NRXN1	chr2_51003265	5.471785e-01
2	NRXN1	chr2_51003377	4.157557e-01
2	NRXN1	chr2_51106981	2.810977e-01
2	NRXN1	chr2_51107050	2.892625e-01
2	NRXN1	chr2_51108177	2.726872e-01
2	NRXN1	chr2_51108208	3.591732e-01
2	NRXN1	chr2_51108347	2.485422e-02
2	NRXN1	chr2_51108401	5.605387e-01
2	NRXN1	chr2_51108415	7.030776e-01
2	NRXN1	chr2_51108594	7.965945e-01
2	NRXN1	chr2_51108811	2.953005e-01
2	NRXN1	chr2_51108834	5.980083e-01
2	NRXN1	chr2_51108892	2.819339e-02
2	NRXN1	chr2_51109104	4.263107e-01
2	NRXN1	chr2_51109108	9.373075e-01
2	NRXN1	chr2_51109124	4.403380e-01
2	NRXN1	chr2_51109147	6.482270e-01
2	NRXN1	chr2_51109331	8.063871e-01
2	NRXN1	chr2_51109400	3.726356e-01
2	NRXN1	chr2_51109427	1.617364e-01
2	NRXN1	chr2_51109472	7.030776e-01
2	NRXN1	chr2_51109565	6.467885e-01
2	NRXN1	chr2_51109662	3.267160e-01
2	NRXN1	chr2_51109665	1.273141e-01
2	NRXN1	chr2_51109682	9.002568e-01
2	NRXN1	chr2_51109714	3.450561e-02
2	NRXN1	chr2_51112616	3.303566e-01
2	NRXN1	chr2_51112696	9.667484e-01
2	NRXN1	chr2_51112712	1.081169e-01
2	NRXN1	chr2_51112785	6.893635e-01
2	NRXN1	chr2_51112804	1.486169e-01
2	NRXN1	chr2_51112813	2.215690e-01
2	NRXN1	chr2_51112823	4.716602e-01
2	NRXN1	chr2_51112896	9.131432e-01
2	NRXN1	chr2_51112964	1.376479e-01
2	NRXN1	chr2_51112971	4.957863e-02
2	NRXN1	chr2_51112974	2.917070e-01
2	NRXN1	chr2_51112997	2.442429e-02
2	NRXN1	chr2_51113004	9.441077e-02
2	NRXN1	chr2_51113006	8.226109e-01
2	NRXN1	chr2_51113031	8.998684e-02
2	NRXN1	chr2_51113047	6.477635e-01
2	NRXN1	chr2_51113057	3.584287e-01
2	RTN4	chr2_55052788	7.408404e-01
2	RTN4	chr2_55052844	8.032749e-01
2	RTN4	chr2_55052849	6.766086e-01
2	RTN4	chr2_55052871	6.693419e-01
2	RTN4	chr2_55052933	5.983943e-01
2	RTN4	chr2_55052944	3.917828e-01
2	RTN4	chr2_55052946	2.699438e-01
2	RTN4	chr2_55052949	7.027146e-01
2	RTN4	chr2_55052953	9.711418e-01
2	RTN4	chr2_55052986	6.404560e-01
2	RTN4	chr2_55053067	5.970560e-01
2	RTN4	chr2_55053070	1.350932e-01
2	RTN4	chr2_55053198	4.210494e-02
2	RTN4	chr2_55053199	7.278150e-01
2	RTN4	chr2_55053200	9.079854e-01
2	RTN4	chr2_55053348	7.517875e-01
2	RTN4	chr2_55053352	9.029985e-01
2	RTN4	chr2_55053396	5.695509e-01
2	RTN4	chr2_55053403	9.579881e-01
2	RTN4	chr2_55053425	5.256321e-01
2	RTN4	chr2_55053452	5.959854e-01
2	RTN4	chr2_55053499	1.577447e-01
2	RTN4	chr2_55053545	4.183183e-01
2	RTN4	chr2_55053546	5.894145e-01
2	RTN4	chr2_55053551	3.384503e-01
2	RTN4	chr2_55053552	9.984247e-01
2	RTN4	chr2_55053597	7.613430e-01
2	RTN4	chr2_55053682	8.768771e-01
2	RTN4	chr2_55053707	1.251284e-01
2	RTN4	chr2_55053714	7.307632e-02
2	RTN4	chr2_55053716	6.241235e-01
2	RTN4	chr2_55054163	2.693447e-01
2	RTN4	chr2_55054268	9.692766e-01
2	RTN4	chr2_55055311	4.815259e-01
2	RTN4	chr2_55055452	8.056442e-01
2	RTN4	chr2_55063181	9.687245e-01
2	RTN4	chr2_55063212	6.209894e-05
2	RTN4	chr2_55063268	9.079854e-01
2	RTN4	chr2_55068143	3.897256e-01
2	RTN4	chr2_55068233	7.891924e-01
2	RTN4	chr2_55090731	5.946557e-01
2	RTN4	chr2_55090760	1.184438e-01
2	RTN4	chr2_55090771	8.414244e-01
2	RTN4	chr2_55090859	2.860055e-02
2	RTN4	chr2_55090870	5.700970e-01
2	RTN4	chr2_55090871	3.075126e-01
2	RTN4	chr2_55090973	2.901872e-02
2	RTN4	chr2_55105681	8.582772e-02
2	RTN4	chr2_55105763	3.683767e-01
2	RTN4	chr2_55105798	8.913330e-02
2	RTN4	chr2_55105832	6.727978e-01
2	RTN4	chr2_55105872	2.563337e-01
2	RTN4	chr2_55105905	3.623859e-02
2	RTN4	chr2_55105941	8.650554e-01
2	RTN4	chr2_55105968	5.490712e-01
2	RTN4	chr2_55106065	1.046491e-02
2	RTN4	chr2_55106103	1.269241e-01
2	RTN4	chr2_55106168	5.607379e-01
2	RTN4	chr2_55106268	3.944790e-02
2	RTN4	chr2_55106299	4.835226e-01
2	RTN4	chr2_55106388	7.481085e-02
2	RTN4	chr2_55106482	6.030125e-01
2	RTN4	chr2_55106600	8.392150e-01
2	RTN4	chr2_55106623	7.744734e-01
2	RTN4	chr2_55106687	8.594440e-01
2	RTN4	chr2_55106817	1.978168e-01
2	RTN4	chr2_55106886	2.348934e-02
2	RTN4	chr2_55106968	8.288800e-01
2	RTN4	chr2_55107160	5.827605e-01
2	RTN4	chr2_55107202	6.404560e-01
2	RTN4	chr2_55107263	2.662676e-01
2	RTN4	chr2_55107268	4.339422e-01
2	RTN4	chr2_55107299	7.652224e-01
2	RTN4	chr2_55107363	5.862957e-01
2	RTN4	chr2_55107390	5.873847e-01
2	RTN4	chr2_55107519	3.685913e-01
2	RTN4	chr2_55107724	3.591732e-01
2	RTN4	chr2_55107799	7.020080e-01
2	RTN4	chr2_55107817	3.564561e-01
2	RTN4	chr2_55107831	4.726359e-01
2	RTN4	chr2_55107833	3.510109e-02
2	RTN4	chr2_55107930	3.661132e-01
2	RTN4	chr2_55108020	3.661132e-01
2	RTN4	chr2_55108079	3.823838e-01
2	RTN4	chr2_55108085	6.440794e-01
2	RTN4	chr2_55108145	8.967745e-01
2	RTN4	chr2_55108785	3.893571e-01
2	RTN4	chr2_55108842	8.605070e-01
2	RTN4	chr2_55108907	1.885191e-01
2	RTN4	chr2_55127432	7.451616e-01
2	RTN4	chr2_55127451	1.995752e-01
2	RTN4	chr2_55129710	2.981051e-01
2	RTN4	chr2_55129846	9.171567e-01
2	RTN4	chr2_55131072	5.435777e-01
2	RTN4	chr2_55131164	9.615455e-01
2	RTN4	chr2_55131218	2.267812e-03
2	RTN4	chr2_55131268	8.668935e-01
2	SCN9A	chr2_166759912	4.388004e-01
2	SCN9A	chr2_166760002	4.301343e-01
2	SCN9A	chr2_166760061	9.322695e-01
2	SCN9A	chr2_166760321	9.223999e-01
2	SCN9A	chr2_166760326	9.981548e-01
2	SCN9A	chr2_166760501	1.614961e-01
2	SCN9A	chr2_166760663	1.252613e-01
2	SCN9A	chr2_166760766	6.689775e-01
2	SCN9A	chr2_166760812	2.071151e-02
2	SCN9A	chr2_166760829	6.574305e-01
2	SCN9A	chr2_166761084	7.496152e-01
2	SCN9A	chr2_166761105	3.262219e-01
2	SCN9A	chr2_166761125	7.307632e-02
2	SCN9A	chr2_166761142	9.740592e-01
2	SCN9A	chr2_166761200	1.835172e-02
2	SCN9A	chr2_166761202	6.688850e-01
2	SCN9A	chr2_166761222	9.710654e-01
2	SCN9A	chr2_166761237	4.271071e-01
2	SCN9A	chr2_166761273	2.961648e-01
2	SCN9A	chr2_166761292	2.961648e-01
2	SCN9A	chr2_166761391	7.365218e-01
2	SCN9A	chr2_166761586	4.950247e-01
2	SCN9A	chr2_166761706	9.685731e-01
2	SCN9A	chr2_166761741	9.969898e-01
2	SCN9A	chr2_166761768	2.898641e-02
2	SCN9A	chr2_166761823	8.573933e-01
2	SCN9A	chr2_166761936	7.779044e-01
2	SCN9A	chr2_166762071	8.083487e-01
2	SCN9A	chr2_166762095	6.551517e-01
2	SCN9A	chr2_166762244	7.833628e-01
2	SCN9A	chr2_166762309	1.172386e-01
2	SCN9A	chr2_166762310	2.677545e-01
2	SCN9A	chr2_166762368	9.453438e-01
2	SCN9A	chr2_166762413	3.944612e-01
2	SCN9A	chr2_166762526	2.408273e-01
2	SCN9A	chr2_166762540	9.225634e-01
2	SCN9A	chr2_166762541	5.834582e-01
2	SCN9A	chr2_166762586	2.025969e-02
2	SCN9A	chr2_166762658	9.250241e-01
2	SCN9A	chr2_166762693	9.412929e-01
2	SCN9A	chr2_166762868	4.176899e-01
2	SCN9A	chr2_166762984	6.414392e-01
2	SCN9A	chr2_166763011	7.181599e-01
2	SCN9A	chr2_166763066	9.739601e-01
2	SCN9A	chr2_166763083	9.909433e-02
2	SCN9A	chr2_166763193	3.095479e-01
2	SCN9A	chr2_166763224	7.779044e-01
2	SCN9A	chr2_166763232	4.975295e-01
2	SCN9A	chr2_166763281	5.962176e-02
2	SCN9A	chr2_166763299	7.779044e-01
2	SCN9A	chr2_166763304	6.376437e-02
2	SCN9A	chr2_166763364	7.613430e-01
2	SCN9A	chr2_166763616	6.686264e-01
2	SCN9A	chr2_166763639	2.530874e-02
2	SCN9A	chr2_166763647	4.134408e-01
2	SCN9A	chr2_166763728	6.569840e-01
2	SCN9A	chr2_166763898	3.927325e-01
2	SCN9A	chr2_166764472	9.224830e-01
2	SCN9A	chr2_166764664	9.747023e-02
2	SCN9A	chr2_166768823	4.501071e-01
2	SCN9A	chr2_166768840	6.342267e-02
2	SCN9A	chr2_166768929	9.873797e-01
2	SCN9A	chr2_166768998	6.819239e-01
2	SCN9A	chr2_166769146	8.166655e-01
2	SCN9A	chr2_166769191	9.469832e-01
2	SCN9A	chr2_166791283	6.343840e-01
2	SCN9A	chr2_166791287	8.126805e-01
2	SCN9A	chr2_166791299	6.343840e-01
2	SCN9A	chr2_166791406	4.833478e-01
2	SCN9A	chr2_166791407	5.679099e-01
2	SCN9A	chr2_166791416	6.188280e-01
2	SCN9A	chr2_166791499	8.146149e-01
2	SCN9A	chr2_166792475	1.322604e-01
2	SCN9A	chr2_166793419	7.317249e-01
2	SCN9A	chr2_166793553	3.335535e-01
2	SCN9A	chr2_166793580	5.833000e-01
2	SCN9A	chr2_166793641	3.726356e-01
2	SCN9A	chr2_166793678	7.555413e-01
2	SCN9A	chr2_166793709	8.619190e-01
2	SCN9A	chr2_166798059	3.452337e-02
2	SCN9A	chr2_166798181	7.323527e-01
2	SCN9A	chr2_166798188	7.001553e-01
2	SCN9A	chr2_166798226	5.853033e-03
2	SCN9A	chr2_166802823	1.207375e-01
2	SCN9A	chr2_166802884	7.000532e-01
2	SCN9A	chr2_166807287	8.812894e-01
2	SCN9A	chr2_166807462	9.225634e-01
2	SCN9A	chr2_166816522	8.579754e-01
2	SCN9A	chr2_166816591	4.115029e-01
2	SCN9A	chr2_166816624	1.065708e-01
2	SCN9A	chr2_166816626	3.262521e-01
2	SCN9A	chr2_166816632	4.536924e-01
2	SCN9A	chr2_166837157	2.617772e-01
2	SCN9A	chr2_166837278	8.953641e-01
2	SCN9A	chr2_166837385	5.751655e-01
2	SCN9A	chr2_166837468	7.107049e-01
2	SCN9A	chr2_166837487	5.301325e-01
2	SCN9A	chr2_166837502	4.553443e-01
2	SCN9A	chr2_166837504	2.652767e-01
2	SCN9A	chr2_166837508	3.170692e-01
2	SCN9A	chr2_166837542	2.956133e-01
2	SCN9A	chr2_166837644	2.863541e-01
2	SCN9A	chr2_166841693	5.946557e-01
2	SCN9A	chr2_166841706	9.362438e-01
2	SCN9A	chr2_166841786	6.469090e-01
2	SCN9A	chr2_166842853	4.889910e-01
2	SCN9A	chr2_166842952	4.112869e-01
2	SCN9A	chr2_166842976	5.123177e-02
2	SCN9A	chr2_166843021	4.968576e-01
2	SCN9A	chr2_166843089	7.098244e-02
2	SCN9A	chr2_166845152	8.668935e-01
2	SCN9A	chr2_166845157	4.685010e-01
2	SCN9A	chr2_166845208	4.826851e-01
2	SCN9A	chr2_166845210	6.209894e-05
2	SCN9A	chr2_166845264	7.803982e-01
2	SCN9A	chr2_166845327	8.169436e-01
2	SCN9A	chr2_166846430	7.320305e-01
2	SCN9A	chr2_166846454	3.680025e-01
2	SCN9A	chr2_166846455	2.233637e-01
2	SCN9A	chr2_166846535	5.942887e-01
2	SCN9A	chr2_166846542	2.728869e-02
2	SCN9A	chr2_166846559	5.498972e-01
2	SCN9A	chr2_166849200	1.739570e-01
2	SCN9A	chr2_166849262	3.501805e-01
2	SCN9A	chr2_166849337	4.076745e-01
2	SCN9A	chr2_166849474	7.769210e-01
2	SCN9A	chr2_166849540	7.572549e-01
2	SCN9A	chr2_166849625	5.723551e-01
2	SCN9A	chr2_166851059	1.584508e-01
2	SCN9A	chr2_166851139	3.257690e-01
2	SCN9A	chr2_166851225	5.240086e-01
2	SCN9A	chr2_166851230	6.971091e-01
2	SCN9A	chr2_166851296	5.525586e-01
2	SCN9A	chr2_166853330	5.128245e-01
2	SCN9A	chr2_166853352	8.020458e-01
2	SCN9A	chr2_166853353	9.330002e-01
2	SCN9A	chr2_166853397	6.966628e-01
2	SCN9A	chr2_166857960	2.408273e-01
2	SCN9A	chr2_166857995	8.223852e-01
2	SCN9A	chr2_166857999	6.266557e-01
2	SCN9A	chr2_166858071	3.930684e-01
2	SCN9A	chr2_166867949	7.548395e-01
2	SCN9A	chr2_166867951	6.840642e-01
2	SCN9A	chr2_166868023	4.310578e-01
2	SCN9A	chr2_166868094	5.293301e-01
2	SCN9A	chr2_166868959	1.906078e-01
2	SCN9A	chr2_166868981	9.279836e-01
2	SCN9A	chr2_166868986	6.555959e-01
2	SCN9A	chr2_166868998	9.451488e-02
2	SCN9A	chr2_166869054	4.199154e-01
2	SCN9A	chr2_166869130	1.739570e-01
2	SCN9A	chr2_166870555	5.012761e-01
2	SCN9A	chr2_166870569	2.436836e-02
2	SCN9A	chr2_166870590	5.466658e-01
2	SCN9A	chr2_166870696	3.403400e-02
2	SCN9A	chr2_166871340	7.269519e-01
2	SCN9A	chr2_166871707	4.536924e-01
2	SCN9A	chr2_166871784	5.827605e-01
2	SCN9A	chr2_166876260	5.461939e-02
2	SCN9A	chr2_166876300	4.983523e-01
2	SCN9A	chr2_166876384	7.685340e-01
[truncated: 7,666 more rows]
